# Supplementary material for: Resistance and Resilience of Species Composition: Thirty Years of Experimental Mismanagement and Subsequent Restoration in a Species Rich Meadow
Source: Ecol Evol. 2025 Jan 29;15(2):e70923. doi: 10.1002/ece3.70923 (PMC11775456; doi:10.1002/ece3.70923)
Supplement: Supplementary file 1 — Data S1. [file ECE3-15-e70923-s001.xlsx]

## Sheet: Read me
Data used in Leps, Lisner: Resistance and resilience of species composition: thirty years of experimental mismanagement and subsequent restoration
Design of the study and derived characteristics for univariate analyses are in the sheet Design, Species composition in individual years is in the SpecComp1994-2023
Meaning of columns in the Design sheet
releveID				releve identifier - common to species composition and design
year				year AD
yearssincestart				year since the start of the experiment (baseline 1994 - zero)
yearFact				year as a factor (to simplify the import of the data)
MOW				Mowing (M0 unmown, M1 mow) during the perturbation period
FERT				Fertilizaed (F0 unfertilized, F1 fertilized) during the perturbatiopn period
REM				Dominant remowed (R0 - not removed, R1 - removed)- during the whole experiment
M*F*R				Unique identifier of treatment combination - used in PRC
plotID				Plot identifier
count of species within samples				species richness
ESN(Simps)				Effective number of species
CWM(Height)				CWM for height
Meaning of columns in the Nutrients sheet
plotID				Plot identifier - common to design
MOW				Mowing (M0 unmown, M1 mow) during the perturbation period
FERT				Fertilizaed (F0 unfertilized, F1 fertilized) during the perturbatiopn period
REM				Dominant remowed (R0 - not removed, R1 - removed)- during the whole experiment
P_2022_mg/kg				Available Phosphorus is soil collected in 2022
TN_2022_mg/kg				Available total nitrogen is soil collected in 2022

## Sheet: SpecComp1994-2023
releveID	Achimill	Achiptar	Agrocani	Agrotenu	Ajugrept	Alchvulg	Alopprat	Angesilv	Anthodor	Arrhelat	Avenpube	Betooffi	Betupend	Brizmed	Caluvulg	Cardprat	Careflav	Carehart	Carehirt	Carelepo	Carenigr	Carepale	Carepani	Carepilu	Carepuli	Carestel	Careumbr	Centjace	Ceravulg	Cirspalu	Cynocris	Dactglom	Dactmaja	Dantdecu	Desccesp	Dryodila	Epiladen	Epilpalu	Equiarve	EquiSylv	Festovin	Festprat	Festrubr	Galialbu	Galibore	Galipalu	Galiulig	Hierumbe	Holclana
r1994p1	0	10	0	0	0	0	0	6	2	0	0	0	0	5	0	0	0	0	0	0	0	7	10	0	3	0	0	0	0	0	0	0	0	1	0	0	0	0	0	0	0	0	10	0	0	0	0	0	5
r1994p2	0	3	1	0	0	0	0	2	3	0	0	0	0	3	0	0	0	0	0	0	0	10	7	0	2	1	2	0	0	0	0	0	0	1	0	0	0	0	0	0	0	0	5	0	0	0	15	0	2
r1994p3	0	8	3	0	1	0	0	0	3	0	0	0	0	5	0	0	0	0	0	0	0	10	15	0	5	0	0	0	0	10	0	0	0	5	7	0	0	0	0	0	0	0	10	0	2	0	15	0	6
r1994p4	0	10	2	0	2	0	0	0	5	0	0	0	0	3	0	0	0	0	0	0	0	0	10	0	3	5	0	0	0	7	0	0	0	4	0	0	0	0	0	0	0	0	12	0	0	0	0	0	5
r1994p5	0	7	0	0	0	0	0	2	3	0	0	0	0	5	0	0	0	0	0	3	0	5	5	0	0.5	3	0	3	0	5	0	0	0	3	0	0	0	0	0	0	0	0	10	0	0	0	3	0	3
r1994p6	0	2	0	0	2	0	0	0	2	0	0	0	0	3	0	0	0	0	0	0	0	4	4	3	3	0	0	0	0	0	0	0	0	3	0	0	0	0	1	0	0	0	4	0	0	0	3	0	4
r1994p7	0	2	0	0	2	0	0	2	7	0	0	0	0	5	0	0	0	0	0	0	0	4	6	2	1	0	0	0	0	2	0.5	0	0	4	0	0	0	0	1	0	0	2	3	0	0	0	3	0	4
r1994p8	0	1	1	0	2	0	0	0	2	0	0	0	0	2	0	0	0	0	0	4	2	8	8	0	0.5	0	0	0	0	3	0	0	0	2	0	0	0	0	0	0	0	2	7	0	0	0	10	0	2
r1994p9	0	2	5	0	3	0	0	2	3	0	0	0	0	4	0	0	2	0	0	0	0	2	6	0	2	0	0	0	0	2	0	0	0	3	2	0	0	0	0	0	0	0	2	0	0	0	2	0	5
r1994p10	0	1	4	0	0	0	0	0	3	0	0	0	0	6	0	0	0	0	0	2	0	4	1	1	0.2	0	0	0	0	1	1	0	0	1	2	0	0	0	0	0	0	0	5	0	3	0	1	0	3
r1994p11	0	1	0	0	0	0	0	0	1	0	0	0	0	7	0	0	0	2	0	2	0	3	6	0	0	0	0	0	0	0	0	0	0	3	2	0	0	0	0	0	0	0	3	0	0	0	0	0	1
r1994p12	0	2	3	0	0	0	0	1	0	0	0	0	0	3	0	0	0	2	0	3	0	2	7	0	1	1	0	0	0	4	0	0	0	1	3	0	0	0	0	0	0	0	7	0	0	0	2	0	4
r1994p13	0	0	0	0	0	0	0	1	0	0	0	0	0	2	0	0	0	0	0	0	2	2	3	0	1	0	0	0	0	2	0	0	0	1	0	0	0	0	0	0	0	0	5	0	8	0	2	0	5
r1994p14	0	0	1	0	1	2	0	0.5	3	0	0	1	0	1	0	0	0	0	0	0	2	2	3	0	1	0	0	0	0	3	0	0	0	0	0	0	0	0.5	0	0	0	2	5	0	5	0	0	0	3
r1994p15	0	2	0	0	0	0	0	2	1	0	0	0	0	2	0	0	0	0	0	0	0	2	4	0	1	0	0	0	0	2	0	0	0	2	0	0	0	0	0	0	5	0	5	0	4	0	0	0	0
r1994p16	0	1	0	0	0	0	0	1	1	0	0	0	0	4	0	0	0	0	0	0	0	4	5	0	4	0	0	0	0	0	0	0	0	2	0	0	0	0	0	0	3	0	10	0	2	0	2	0	5
r1994p17	0	0	1	0	0	0	0	1	1	0	0	20	0	3	0	0	0	0	0	0	0	2	1	0	0	0	0	0	0	0	0	0	0	0.5	3	0	0	0	0	0	0	0	3	0	5	0	5	0	0
r1994p18	0	0.5	0	0	0	0	0	2	2	0	0	10	0	1	0	0	0	0	0	0	0	2	0	1	0	0	0	0	0	1	0	0	0	2	0	0	0	0	0	0	0	0	5	0	10	0	1	0	7
r1994p19	0	2	0	0	0	0	0	1	5	0	0	1	0	5	0	0	0	0	0	0	0	2	2	0.5	1	0	0	0	0.5	2	0	0	0	0	0	0	0	0	0	0	0	0	5	0	5	0	0	0	3
r1994p20	0	1	1	0	0	0	0	0	3	0	0	0	0	5	0	0	0	0	0	0	0	1	0.5	0	0.5	0	0	2	0	3	0	0	0	0	2	0	0	0	0	0	0	0	5	0	1	0	1	0	0
r1994p21	0	0	3	0	0	0	0	0	0	0	0	0	0	2	0	0	0	0	1	0	0	7	0	0	0	0	0	0	0	3	0	0	0	0	0	0	0	0	0	0	9	0	3	0	2	0	0	2	2
r1994p22	0	0	0	0	0	0	0	1	2	0	0	0	0	1	0	0	0	0	0	0	3	5	0	0	0	0	0	0	0	0.2	0	0	0	1	5	0	0	0	0	0	0	0	5	0	3	0	1	0	5
r1994p23	0	0	1	0	0	0	0	1	0.5	0	0	0.5	0	2	0	0	0	0	0	0	0	2	0.5	0	1	0	0	0	0	3	0	0	0	1	0	0	0	0	0	0	0	0	4	0	1	0	1	0	0
r1994p24	0	0	0	0	0	0	0	7	0	0	0	0	0	2	0	0	0	0	0	0	0	2	1	0.5	0	0	0	0	0	0	0.5	0	0	1	3	0	0	0	0	0	0	0	5	0	2	0.5	0	0	2
r1995p1	0	8	0	0	0	0	0	4	7	0	0	0	0	8	0	0	0	0	0	0	0	3	3	5	1	0	0	0	0	0	2	0	0	2	0	0	0	0	0	0	0	3	15	0	0	2	0	0	15
r1995p2	0	4	0	0	0	0	0	2	0	0	0	0	0	3	0	1	0	0	0	2	0	2	3	3	1	0	2	0	0	2	0	0	0	0	0	0	0	0	0.5	0	0	0	5	0	0	0	3	0	3
r1995p3	0	3	3	0	2	0	0	1	3	0	0	0	0	5	0	0	0	0	0	2	1	0	2	1	0	0	0	0	0	2	6	0	0	0	10	0	0	0	1	0	3	0	8	0	0	0	1	0	45
r1995p4	0	10	4	0	4	0	0	4	6	0	0	0	0	5	0	3	0	0	0	2	3	3	4	3	0	1	0	0	0	5	0	0	0	2	5	0	0	0	0	0	5	0	13	0	10	0	2	0	10
r1995p5	0	15	0	0	0	0	0	2	2	0	0	0	0	3	0	0	0	0	0	2	0	3	10	5	2	0	0	4	0	4	0	0	0	2	0	0	0	0	0	0	12	3	6	0	3	0	4	0	3
r1995p6	0	2	2	0	7	0	0	0	2	0	0	0	0	12	0	2	0	0	0	0	0	2	2	7	2	0	5	0	0	4	0	0	1	0	0	0	0	0	0	0	7	0	4	0	3	0	3	0	5
r1995p7	0	5	2	0	3	0	0	2	4	0	0	0	0	0	0	2	0	0	0	2	0	3	3	1	2	1	0	0	0	2	6	0	0	2	0	0	0	0	0.5	0	3	3	7	0	2	0	1	0	10
r1995p8	0	2	15	0	0	0	0	2	10	0	0	0.5	0	9	0	0.5	0	0	0	4	0	4	3	1	2	1	0	0	0	5	4	0	0	0	0	0	0	0	0	0	0	0	7	0	1	0	4	0	30
r1995p9	0	3	5	0	3	0	0	3	10	0	3	0	0	5	0	0	0	0	0	0	0	3	1	1	0	2	0	0	0.5	4	3	0	0	0	0	0	0	0	0	0	10	2	10	0	0	0	3	0	30
r1995p10	0	3	12	0	0	0	0	0	3	0	0	0	0	0	0	0	0	0	3	2	0	2	5	1	0	0	0	0	0	3	0	0	0	0	8	0	0	0	0	0	4	1	15	0	7	0	3	0	10
r1995p11	0	3	4	0	1	0	0	0	3	0	0	0	0	5	0	1	0	0	0	1	0	8	8	2	0	0	0	0	4	3	2	0	0	0	5	0	0	0	0	0	4	0	5	0	2	0	0	0	15
r1995p12	0	3	3	0	1	0	0	3	2	0	0	0	0	2	0	2	0	0	0	2	0	4	5	3	2	0	3	0	1	6	0	0	0	2	6	0	0	0	0	0	0	2	7	0	3	0	2	0	10
r1995p13	0	0	0	0	0	0	0	3	0	0	0	0	0	2	0	0	0	0	0	0	3	5	5	3	0	0	2	0	2	2	0	0	0	0	0	0	0	0	0	0	10	2	5	0	18	0	3	0	6
r1995p14	0	0	5	0	1	2	0	1	5	0	0	0	0	5	0	0	0	0	0	2	0	2	2	2	0	0	0	0	1	4	0	0	0	2	0	0	1	0	0	0	15	3	20	0	4	0	0.5	0	45
r1995p15	0	3	2	0	0	0	0	3	1	0	0	0	0	2	0	0	0	0	0	0	0	3	4	3	2	0	0	0	0	3	0	0	0	0	0	0	0	0	0	0	15	2	4	0	5	0	1	1	8
r1995p16	0	2	5	0	1	0	0	2	0	0	0	0	0	7	0	0.2	0	3	0	0	0	7	15	0	0	0	0	0	2	2	8	0	0	5	0	0	0	0	0	0	10	0	15	0	8	2	4	0	2
r1995p17	0	0	2	0	0	2	0	0	2	0	0	15	0	3	0	0	0	0	0	0	0	4	2	3	1	0	2	1	0.5	0.1	0	0	0	0	0	0	0	0	0	0	13	0	2	0	10	0	1	0	5
r1995p18	0	0	3	0	0	0	0	2	0	0	0	20	0	3	0	0	0	0	0	0	0	2	0.5	1	0	0	0	0	1	0	0	0	0	0	3	0	0	0	0	0	20	0	10	0	15	0	0	0	35
r1995p19	0	4	0	0	0	0	0	4	0	0	0	0	0	1	0	1	0	0	0	0	0	15	10	7	1	0	5	0	0	4	0	0	0.3	1	0	0	0.2	0	0	0	4	0	4	0	8	0	2	2	15
r1995p20	0	0	5	0	0	0	0	0	1	0	0	0	0	2	0	0	0	0	0	0	0	5	2	3	1	0	0	0	0	4	0	0	0	0	2	0	0	0	0	0	10	1	6	0	2	0	1	0.1	10
r1995p21	0	0	10	0	0	0	0	0	0	0	0	0	0	3	0	0	0	0	0	0	0	4	1	0	0	0	4	0	0	2	0	0	0	0	0	0	0	0	0	0	30	0	2	0	10	0	1	2	10
r1995p22	0	0	3	0	0	0	0	2	0	0	0	0	0	0	0	0	0	4	0	0	0	10	2	0	0	0	0	0	4	0	0	0	0	0	20	0	0	0	0	0	7	1	5	0	4	0	0	1	20
r1995p23	0	0	5	5	0	0	0	0	2	0	0	0	0	2	0	0	0	2	0	0	0	7	0	2	0	0	3	0	0	2	0	0	0	0	10	0	0	0	0	0	6	7	7	0	2	0	2	0	40
r1995p24	0	0	3	0	0	0	0	0	0	0	0	0	0	4	0	0	0	0	0	0	0	5	2	2	1	0	0	3	0	0	3	0	0	0	3	0	0	0	0	0	15	5	4	0	7	0	3	0	3
r1996p1	0	8	0	0	2	0	0	3	10	0	0	0	0	15	0	1	0	7	0	0	2	7	10	7	2	0	0	0	0	4	5	0	0	0	0	0	0	0	0	0	0	10	15	0	0	0	0	0	15
r1996p2	0	0	0	0	0	0	0	0	5	0	0	0	0	0	0	0	0	5	0	2	2	5	2	10	2	0	0	0	0	0	0	0	0	0	0	0	0	0	0	0	5	0	5	0	0	0	0	0	5
r1996p3	0	3	15	0	0	0	0	0	0	0	0	0	0	7	0	1	0	5	0	0	3	0	5	0	0	0	2	0	0	0	0	0	0	1	0	0	0	0	1	0	0	10	15	0	0	0	0	0	25
r1996p4	0	0	5	1	0	0	0	5	5	0	0	0	0	5	0	0	0	0	0	3	8	0	3	0	0	5	2	0	0	10	0	0	0	0	10	0	0	0	0	0	0	3	15	0	0	0	0	0	0
r1996p5	0	0	0	0	0	0	0	7	10	0	0	0	0	15	0	0	0	2	0	0	0	8	8	2	0	0	0	5	0	3	0	0	0	0	0	0	0	0	0	0	20	8	5	0	0	0	3	0	10
r1996p6	0	0	0	0	7	0	0	0	8	0	0	0	0	10	0	0	0	4	0	0	0	4	5	7	1	0	8	0	0	0	3	0	1	0	0	0	0	0	0	0	0	3	5	0	10	0	2	0	8
r1996p7	0	15	2	0	0	0	0	3	10	0	0	0	0	0	0	0	0	2	0	10	0	8	15	0	0	0	0	0	0	3	0	0	0	0	0	0	0	0	1	0	0	15	17	0	0	0	4	0	15
r1996p8	0	0	5	0	3	0	0	3	10	0	0	2	0	5	0	1	0	0	0	7	0	15	0	0	0	3	0	0	0	3	0	0	0	0	0	0	0	0	0	0	0	15	15	0	0	0	3	0	30
r1996p9	0	5	0	4	1	0	0	4	4	0	0	0	0	2	0	0	0	0	0	0	0	5	1	0	0	1	0	0	0	0	0	0	0	0	8	0	0	0	0	0	5	8	5	0	0	0	1	0	10
r1996p10	0	0	15	0	0	0	0	3	5	0	0	0	0	4	0	0	0	0	0	12	0	15	0	0	0	0	0	0	0	5	0	0	0	0	7	0	0	0	2	0	0	15	10	0	4	0	0	0	15
r1996p11	0	5	0	0	0	0	0	0	18	0	0	0	0	3	0	0	0	5	0	3	2	15	2	12	1	0	0	0	0	4	0	0	0	0	5	0	0	0	0	0	0	0	7	0	8	0	0	0	10
r1996p12	0	4	2	0	0	0	0	3	10	0	0	0	0	5	0	0	0	3	0	8	3	8	8	0	0	2	0	0	0	3	0	0	0	5	5	0	0	0	0	0	2	10	15	0	3	0	5	0	15
r1996p13	0	0	0	0	0	2	0	10	0	0	0	0	0	0	0	0	0	0	0	0	3	8	0	0	0	0	0	0	0	0	0	0	0	0	20	0	0	0	0	0	3	15	3	0	20	0	4	0	0
r1996p14	0	0	18	0	1	6	0	2	10	0	0	2	0	3	0	0	0	0	0	6	0	12	2	2	0	0	0	0	0	5	3	0	0.5	0	0	0	0	0	0	0	8	12	15	0	7	0	0	0	18
r1996p15	0	4	2	0	0	2	0	3	7	0	0	0	0	0	0	0	0	4	0	0	0	10	7	7	0	0	0	0	0	4	0	0	0	0	0	0	0	0	1	0	10	4	2	0	5	0	1	1	0
r1996p16	0	2	0	2	0	0	0	2	5	0	0	0	0	8	0	2	0	5	0	0	0	18	10	5	0	0	0	0	0	3	5	0	0	3	2	0	0	0	0	0	7	15	15	0	5	5	1	0	25
r1996p17	0	0	7	0	0	3	0	2	5	0	3	30	0	4	0	0	0	0	0	0	2	20	8	5	2	0	3	0	0	0	0	0	0	0	0	0	0	0	0	0	20	5	7	0	25	0	1	0	35
r1996p18	0	0	5	5	0	0	0	0	3	0	0	40	0	2	0	0	0	0	0	0	0	3	0	0	0	0	0	0	0.5	0	2	0	0	0	3	0	0	0	0	0	3	8	18	0	25	0	0	0	12
r1996p19	0	20	7	0	0	0	0	3	5	0	0	0	0	5	0	0	0	3	0	0	0	5	5	2	0	0	0	0	0	0	0	0	0	0	0	0	5	0	0	0	4	8	25	0	10	0	0	3	5
r1996p20	0	0	7	0	0	0	0	0	7	0	0	0	0	5	0	0	0	0	0	0	0	8	2	3	1	0	0	2	0	7	0	0	0	0	2	0	0	0	0	0	5	5	5	0	5	0	1	0	10
r1996p21	0	0	18	0	0	0	0	0	0	0	0	3	0	4	0	0	0	0	0	0	1	10	1	3	0	0	0	0	0	1	2	0	0	0	0	0	0	0.5	0	0	25	0	5	0	5	0	1	3	18
r1996p22	0	0	0	0	0	0	0	3	0	0	0	0	0	0	0	0	0	0	0	0	0	8	0	0	0	0	0	0	0	1	0	0	0	0	30	0	0	0	0	0	4	0	10	0	8	0	0	0	0
r1996p23	0	0	10	0	2	0	0	0	3	0	0	1	0	1	0	0	0	0	0	0	1	7	3	2	0	0	0	0	0	0	0	0	0	0	25	0	0.5	0	0	0	1	20	10	0	2	0	0	0	25
r1996p24	0	0	7	0	0	0	0	1	0	0	0	0	0	5	0	1	0	2	0	0	0	8	0	1	0	0	1	5	0	0	0	0	0	0	0	0	0	0	0	0	10	10	0	0	10	0	4	0	5
r1997p1	0	3	0	0	0	0	0	1	7	0	0	0	0	4	0	2	0	4	0	0	0	5	8	5	1	0	0	0	0	2	3	0	0	0	0	0	0	0	0	0	0	4	5	0	0	5	1	0	10
r1997p2	0	2	0	0	0	0	0	0	8	0	0	0	0	3	0	2	0	8	0	1	2	4	5	5	1	0	6	0	0	0	0	0	0	1	0	0	0	0	0.5	0	5	5	3	0	2	0	1	0	3
r1997p3	0	1	1	0	1	0	0	0	6	0	0	0	0	3	0	0	0	6	0	0	4	5	7	0	0	1	0	0	0	3	4	0	0	0	10	0	0	0	0.5	0	0	10	4	0	1	0	0	0	30
r1997p4	0	4	2	0	0.2	0	0	17	2	0	0	0	0	2	0	0.5	0	2	0	2	2	0	2	2	0	0	0	0	0	0	0	0	0	0	35	0	0	0	0	0	2	15	15	0	1	0	0	0	4
r1997p5	0	4	0	0	0	0	0	0	20	0	0	0	0	7	0	0	0	2	0	0	4	5	7	7	2	0	4	3	0	4	0	0	0	0	0	0	0	0	0	0	10	5	3	0	2	0	1	0	10
r1997p6	0	2	0	0	2	0	0	1	8	0	0	0	0	10	0	1	0	3	0	0	0	5	3	4	1	0	2	0	0.5	3	0	0	0	0	0	0	0	0	1	0	5	3	1	0	3	0	1	0	8
r1997p7	0	15	0	0	0	0	0	5	10	0	0	0	0	3	0	1	0	2	0	2	1	2	3	0	0	3	0	0	0	3	0	0	0	0	0	0	0	0	2	0	5	20	15	0	0	0	0	0	10
r1997p8	0	0	20	0	0	0	0	0.1	15	0	0	2	0	3	0	2	0	8	0	2	1	5	2	0	0	0	2	0	0	2	3	0	0	0	0	0	0	0	0	0	0	10	7	0	0	0	0	0	30
r1997p9	0	2	0	7	1	0	0	2	8	0	7	0	0	6	0	0	0	4	0	1	1	7	5	0	0	0	0	0	0.5	2	0	0	0	0	3	0	0	0	0	0	2	2	10	0	0	0	1	0	10
r1997p10	0	0	20	0	0	0	0	0	7	0	0	0	0	6	0	0	0	2	0	3	0	5	2	0	0	0	0	0	0.2	3	0	0	0	0	10	0	3	0	1	0	0	8	12	0	1	0	1	0	6
r1997p11	0	2	0	0	1	0	0	2	15	0	0	0	0	3	0	2	0	3	0	2	0	10	2	6	0	0	0	0	1	2	0	0	0	0	2	0	0	0	0	0	0	0	7	0	1	0	0	1	3
r1997p12	0	10	2	0	0	0	0	5	6	0	0	0	0	3	0	2	0	2	0	3	0	10	8	0	1	0	2	0	2	0	0	0	0	0	10	0	0	0	0	0	0	15	1	0	4	0	2	0	15
r1997p13	0	0	0	0	0	3	0	40	0	0	0	0	0	0	0	0	0	0	0	0	3	3	0	0	0	0	0	0	1	0	0	0	0	0	10	0	0	0	0	0	0	20	10	0	3	0	5	0	10
r1997p14	0	0	7	3	0.5	2	0	0.5	10	0	0	2	0	8	0	0	0	0	0	3	2	8	2	2	0	0	0	0	1	4	3	0	0	0	0	0	0	0	0	0	0	20	8	0	3	0	0	0	20
r1997p15	0	3	3	0	0	0	0	4	10	0	0	0	0	5	0	0	0	1	0	0	0	5	0.5	3	0	0	0	0	0	4	0	0	0	0	0	0	0	0	0	0	20	5	5	0	5	0	2	2	7
r1997p16	0	0	0	2	0.5	0	0	2	15	0	0	0.1	0	8	0	1	0	3	0	2	0	20	3	2	0	0	0	0	0.5	4	4	0	0	0	5	0	0	0	0	0	2	4	10	0	2	0	1	0	10
r1997p17	0	0	10	0	0	0	0	3	5	0	1	15	0	1	0	0	0	0	0	0	0	8	4	2	0	0	2	2	1	2	0	0	0	0	0	0	0	0	0	0	7	8	4	0	30	0	1	0	12
r1997p18	0	0	5	25	0	0	0	0	0	0	0	35	0	0	0	0	0	0	0	0	0	2	3	0	0	0	0	0	1	0	1	0	0	0	1	0	0	0	0	0	0	8	10	0	15	0	0	0	35
r1997p19	0	20	15	0	0	0	0	20	5	0	0	3	0	2	0	0	0	0	0	0	0	2	2	0	0	0	0	0	0	0	0	0	0	0	0	0	0	0	0	0	0	20	7	0	8	0	0	0	18
r1997p20	0	0	5	0	0	0	0	0	8	0	0	1	0	5	0	0	0	2	0	0	0	7	2	5	0	0	0	2	0	3	0	0	0	0	0	0	0	0	0	0	7	1	2	0	0	0	1	0	10
r1997p21	0	0	18	0	0	0	0	0	3	0	0	0	0	7	0	0	0	2	0	0	1	9	3	2	0	0	1	0	0	5	3	0	0	0	0	0	0	0	0	0	18	0	5	0	4	0	1	4	20
r1997p22	0	0	0	1	0	0	0	15	0	0	0	0	0	0	0	0	0	1	0	0	1	3	0	0	0	0	0	0	2	0	0	0	0	0	20	0	0	0	0	0	0	15	10	0	1	0	0	0	10
r1997p23	0	0	10	0	0	0	0	0.5	8	0	0	2	0	5	0	0	0	3	0	0	1	3	1	0	0	0	0	0	0	2	0	0	0	0	8	0	0	0	0	0	0	25	10	0	0	0	0	0	20
r1997p24	0	0	5	0	0	0	0	0	15	0	0	0	0	3	0	0	0	1	0	0	0	5	2	3	1	0	0	3	0	2	1	0	0	0	0	0	0	0	0	0	15	5	4	0	3	0	1	0	1
r1998p1	0	1	0	0	0	0	0	2	8	0	0	0	0	4	0	0.1	0	10	0	0.5	1	8	15	3	1	1	0	0	0	2	0.5	0	0	0	0	0	0	0	0	0	0	0	10	0	0	2	0.2	0	7
r1998p2	0	1	0	0	0	0	0	3	3	0	0	0	0	0	0	0.1	0	1	0	0.5	0.2	2	2	1	0.5	0.5	0	0	0	1	0	0	0	0	0	0	0	0	0.5	0	3	0.5	1	0	0	0	1	0	0
r1998p3	0	2	4	0	0	0	0	1	8	0	0	3	0	0.2	0	0	0	6	0	0.5	1	3	8	0	0.2	1	0	0	0	1	1	0	0	0	10	0	0	0	1	0	0	4	2	0	0.1	0	0.5	0	20
r1998p4	0	3	2	1	0	0	0	2	0	0	0	0	0	0	0	0.3	0	1	0	1	0	0	1	0	0	0	0	0	0	5	0	0	0	0	25	0	0	0	0.5	0	2	2	5	0	0.5	0	1	0	5
r1998p5	0	4	0	0	0	0	0	0.5	4	0	0	0	0	7	0	0	0	2	0	0	5	5	10	5	1	0	2	5	0.1	2	0	0	0	0.5	0	0	0	0	0	0	8	5	0.1	0	1	0	1	0	1
r1998p6	0	1	0	0	0.5	0	0	0.5	15	0	0	0	0	2	0	0	0	2	0	0	0	5	5	7	4	1	9	0	0.3	1	2	0	0	0	0	0	0	0	0.5	0	5	0	1	0	4	0	0.2	0	10
r1998p7	0	5	0	0.5	0	0	0	5	0	0	0	0	0	0	0	3	0	3	0	2	0	0	3	2	0	0.1	0	0	0	0	0	0	0	0	0	0	0	0	0.5	0	0.2	25	5	0	2	0	2	0	5
r1998p8	0	1	10	0	0	0	0	1	10	0	0	3	0	0	0	0.5	0	8	0	3	2	7	5	0	0	2	0	0	0	0	1	0	0	0	0	0	0	0	0	0	0	10	3	0	0	0	2	0	25
r1998p9	0	1	0	7	0.5	0	0	7	15	0	7	0	0	2	0	0.1	0	8	0	2	2	12	2	2	0	0	0	0	1	2	0	0	0	0	5	0	0	0	0	0	1	12	20	0	0	0	1	0	15
r1998p10	0	5	2	1	0	0	0	0.1	4	0	0	0	0	0	0	0	0	5	0	10	0	10	1	0	0	0	0	0	0	0	0	0	0	0	10	0	0	0	1	0	0	20	20	0	2	0	3	0	4
r1998p11	0	0.5	0	0	0	0	0	0.2	15	0	0	1	0	10	0	0.2	0	4	0	8	2	8	12	8	0	1	0	0	0.5	0.3	5	0	0	0	8	0	0	0	0	0	0	2	10	0	2	0	0	0	8
r1998p12	0	4	3	2	0	0	0	2	0	0	0	0	0	3	0	0.5	0	8	0	3	0	10	10	4	2	0	5	0	0	3	0	0	0	0.3	2	0	0	0	0	0	0.2	5	3	0	1	0	1	0	5
r1998p13	0	0	0	0.1	0	0	0	3	0	0	0	0	0	0	0	0	0	1	0	5	10	7	0	0	0	0	0	0	0.2	0	0	0	0	0	5	0	0	0	0	0	0	3	5	0	3	0	5	0	7
r1998p14	0	0	6	5	0	1	0	0.5	15	0	0	3	0	5	0	0	0	3	0	3	8	7	3	0	0	0	0	0	0.5	5	7	0	0	0	0	0	0	0	0	0	5	15	5	0	5	0	0	0	20
r1998p15	0	2	3	1	0	0	0	1	2	0	0	0	0	0	0	0	0	1	0	0	0	4	2	2	1	0	1	0	1	0	0	0	0	0	0	0	0	0	1	0	15	1	1	0	2	0	1	0	2
r1998p16	0	1	0	2	0	0	0	2	8	0	0	0	0	5	0	0.5	0	5	0	0	0	20	10	1	2	0	2	0	1	10	0	0	0	1	3	0	0	0	0	0	3	3	6	0	3	0	1	0	15
r1998p17	0	0	5	0	0	2	0	0.5	5	0	2	15	0	1	0	0	0	0	0	0	0	7	3	2	2	0	8	2	1	2	0	0	0	0	0	0	0.1	0	0	0	5	2	2	0	15	0	2	0	8
r1998p18	0	1	0	30	0	0	0	1	1	0	1	10	0	2	0	1	0	1	0	0	0	6	4	0	0	0	0	0	0	0	0.2	0	0	1	2	0	0	0	0	0	2	5	8	0	6	0	0	0	15
r1998p19	0	5	10	5	0	0	0	4	0	0	0	3	0	2	0	0	0	0	0	0	4	4	3	0	0	0	0	0	0	0	0	0	0	0	0	0	0.1	0.1	0	0	0	7	5	0	2	0	2	0	2
r1998p20	0	0.2	2	0	0	0	0	0.5	5	0	0	2	0	2	0	0.2	0	3	0	0	0	15	2	3	4	0	0	2	0.2	6	0	0	0	0	5	0	0	0	0	0	3	0	4	0	1	0	0.2	0.5	5
r1998p21	0	0	0.5	0.5	0	0	0	0	15	0	0	0	0	3	0	0	0	3	0	0	3	15	3	2	0	0	4	0	0	8	0	0	0	3	0	0	0	0	0	0	7	1	2	0	1	0	1	2	15
r1998p22	0	0	0	0	0	0	0	4	0	0	0	0	0	0	0	0	0	0	0	0	0	2	0	0	0	0	0	0	0	0	0	0	0	0	40	0	0	0	0	0	0	3	5	0	4	0	2	0	2
r1998p23	0	0	2	0	0	0	0	1	4	0	0	1	0	0	0	0	0	4	0	0	1	6	0	0	0	0	0	0	0	2	0	0	0	0	5	0	0	0	0	0	0	25	20	0	2	0	0	0	35
r1998p24	0	0	1	0	0	0	0	0	0	0	0	0	0	0	0	0.5	0	2	0	0	0	6	0	2	1	0	0	5	0	2	0	0	0	0	0	0	0	0	0	0	5	8	1	0	2	0	1	0	0
r1999p1	0	2	0	0	3	0	0	3	10	0	0	0	0	4	0	1	0	5	0	0.5	1	4	20	3	2	0	0	0	2	5	0	0	0	2	0	0	0	0	0	0	0	1	10	0	0	1	0	0	8
r1999p2	0	4	0	0	0.5	0	0	7	1	0	0	3	0	0	0	4	0	5	0	0	0	7	7	3	0	0	2	0	0	0	0	0	0	0	0	0	0	0	2	0	5	1	3	0	2	0	2	0	1
r1999p3	0	1	5	0	2	0	0	3	4	0	0	3	0	0.5	0	0.5	0	3	0	0	1	4	4	2	0	2	0	0	0	1	0	0	0	0	3	0	0	1	0	0	0	10	20	0	0	0.2	1	0	20
r1999p4	0	5	0	2	0	0	0	4	0	0	0	0	0	0	0	1	0	0	0	0	3	0	2	0	0	0	0	0	0	10	0	0	0	0	2	0	0	0	0	0	1	0.5	10	0	0	0	2	0	3
r1999p5	0	10	0	0	0.5	0	0	2	0	0	0	0	0	1	0	0	0	5	0	0	1	5	15	5	1	0	0	10	0	1	0	0	0	0.5	0	0	0	0	0	0	5	0.5	2	0	7	0	2	0	2
r1999p6	0	0.2	0	0	1	0	0	1	2	0	0	0	0	1	0	0.2	0	2	0	0	2	3	8	2	1	0	10	0	0	4	0	0	0	0	0	0	0	0	1	0	3	2	3	0	4	0	2	0	4
r1999p7	0	5	0	1	0	0	0	3	2	0	0	0	0	0	0	2	0	8	0	1	0	0	5	3	0	0	0	0	0	0.5	0	0	0	0	0	0	0	0	4	0	0	5	5	0	0	0	6	0	5
r1999p8	0	1	10	3	4	0	0	2	3	0	0	5	0	2	0	1	0	6	0	1	3	10	7	0	0	2	5	0	0.2	3	0	0	0	0	0.2	0	0	0.2	0	0	0	6	12	0	0	0	0.1	0	8
r1999p9	0	2	2	10	2	0	0	3	2	0	0	0	0	0.5	0	0.2	0	4	0	2	2	10	8	0	0	0	0	2	2	10	0	0	0	0	0	0	0	0	0	0	1	3	15	0	2	0	0.2	0	15
r1999p10	0	7	10	0	0	0	0	4	0.1	0	0	0	0	0	0	0	0	2	0	6	0	8	1	0	0	0	0	0	4	0.5	0	0	0	0	15	0	0	0	0	0	0	2	15	0	0.5	0	3	0	5
r1999p11	0	1	2	0	0	0	0	3	8	0	0	0	0	1	0	1	0	7	0	4	2	10	8	2	0	0	0	1	0.2	5	0	0	0	0	8	0	0	0	0	0	5	1	10	0	4	0	1	2	12
r1999p12	0	5	3	2	0	0	0	2	2	0	0	0	0	0	0	2	0	5	0	4	2	4	6	2	1	0	4	0	2	7	0	0	0	0.2	4	0	0	0	0	0	3	2	3	0	4	0	1	0	8
r1999p13	0	0	0	1	0	0	0	7	0	0	0	0	0	0	0	0	0	2	0	0	3	5	0	0	0	0	0	0	0	0	0	0	0	0	10	0	0.5	0	0	0	0	2	10	0	15	0	7	0	1
r1999p14	0	0	5	0	1	0	0	2	5	0	0	5	0	3	0	0	0	5	0	3	4	8	0.2	0	0	0	0	0	0	1	0	0	0	0	2	0	2	0	0	0	3	4	20	0	2	0	0	0	20
r1999p15	0	4	3	0	0	0	0	2	2	0	0	0	0	0	0	0	0	3	0	0	0	3	2	0.2	0	0	1	0	0	2	0	0	0	0	0	0	0	0	1	0	7	1	1	0	2	0	0.5	2	2
r1999p16	0	2	0	1	0	0	0	3	8	0	0	0	0	2	0	1	0	8	0	0	2	12	15	2	2	0	2	0	0	6	0	0	0	0.1	6	0	0	0	0	0	5	3	8	0	3	0.2	1	0	10
r1999p17	0	0	3	0	0	2	0	2	0	0	5	20	0	2	0	0	0	0	0	0	0	7	5	2	3	0	10	2	1	7	0	0	0	2	0	0	0.3	0.3	0	0	4	3	6	0	20	0	0.5	0.5	5
r1999p18	0	0	3	40	0	0	0	6	0	0	2	35	0	0	0	0.2	0	0	0	0	0	3	0	0	0	0	0	0	1	1	0	0	0	0	0	0	0	0	0	0	0	0	12	0	2	0	0	0	15
r1999p19	0	4	5	0	0	0	0	2	0	0	0	4	0	0	0	0	0	2	0	0	2	0	1	0.5	0	0	0	0	0	4	0	0	0.5	0	0	0	2	0	0	0	0	6	15	0	3	0	0	0	6
r1999p20	0	0	3	0	0	0	0	1	7	0	0	2	0	3	0	0	0	3	0	0	0	8	8	3	1	2	0	3	1	4	0	0	0	0	0.5	0	0	0	0	0	3	0.2	2	0	2	0	1	0	4
r1999p21	0	0	2	0	0	0	0	0.5	15	0	1	0	0	5	0	0	0	3	0	0	2	7	3	3	0	0	2	0	0	5	0	0	0	1	0	0	0	0	0	0	5	0	5	0	3	0	0.2	3	10
r1999p22	0	0	0	0	0	0	0	4	0	0	0	0	0	0	0	0	0	5	0	0	5	0	0	0	0	0	0	0	0	6	0	0	0	0	20	0	2	0	0	0	0	0	5	0	8	0	0	0	5
r1999p23	0	0	2	0	0	0	0	2	0	0	0	3	0	0.2	0	0	0	8	0	0	2	4	0	0	0	0	0	0	0	8	0	0	0	0	35	0	0	0	0	0	0	8	15	0	0.1	0	0	0	10
r1999p24	0	0	7	0	0	0	0	2	0.1	0	0	0	0	0.2	0	0.2	0	2	0	0	0	0.2	0.1	0.1	2	0	0	5	0	5	0	0	0	0	10	0	0	0	0	0	2	4	2	0	8	0	2	0	1
r2000p1	0	2	0	0	1	0	0	5	6	0	0	0	0	4	0	0	0	2	0	0	2	2	3	4	1	1	0	0	0.5	8	0	0	0	2	0	0	0	0	0	0	0	2	4	0	0	1	0	0	10
r2000p2	0	1	0	0	0	0	0	4	0	0	0	1	0	2	0	1	0	8	0	1	0	2	5	1	0	0	3	0	0	2	0	0	0	0	0	0	0	0	0.5	0	5	0	5	0	1	0	0.5	0	3
r2000p3	0	0.5	20	0	1	0	0	8	3	0	0	2	0	3	0	0	0	2	0	0	1	2	1	0	0	1	0	0	0	1	0	0	0	0	0	0	0	0	0.2	0	0	3	15	0	0	0	0	0	20
r2000p4	0	1	2	2	0	0	0	1	0	0	0	0	0	0	0	0	0	0	0	0	2	0	2	0	0	0	0	0	0	20	0	0	0	0	25	0	0	0	0.3	0	0	0	20	0	0	0	2	0	10
r2000p5	0	15	0	0	0	0	0	3	3	0	0	0	0	1	0	0.2	0	0	0	0	5	3	7	2	1	0	0	7	0	3	0	0	0	2	0	0	0	0	0	0	7	5	3	0	2	0	1	0	5
r2000p6	0	2	0	0	0.5	0	0	2	4	0	0	0	0	2	0	0.5	0	2	0	0	0	2	4	2	3	0	7	1	0	4	1	0	0	1	0	0	0	0	1	0	8	4	1	0	4	0	1	0	2
r2000p7	0	4	0	8	0	0	0	4	3	0	0	0	0	0	0	0	0	2	0	2	1	2	4	0	0	0	4	0	0	3	0	0	0	0	0	0	0	2	0	0	0	8	25	0	0	0	1	0	25
r2000p8	0	1	30	0	0	0	0	1	5	0	0	8	0	2	0	0.5	0	2	0	0	0	2	2	0	0	0	0	0	0	2	0	0	0	0	5	0	0	0	0	0	0	0	15	0	0	0	0	0	10
r2000p9	0	2	0	3	1	0	0	5	2	0	2	0	0	0	0	0	0	4	0	0	2	3	2	0	0	0	0	0	0.5	10	0	0	0	0	8	0	0	0	0	0	0	0	35	0	2	0	0	0	15
r2000p10	0	2	5	0	2	0	0	10	0	0	0	0	0	2	0	0	0	2	0	7	0	2	2	0	0	0	0	0	0	2	0	0	0	0	10	0	0	0	0	0	0	2	25	0	6	0	0	0	10
r2000p11	0	1	3	0.2	0	0	0	0	2	0	0	2	0	3	0	0	0	2	0	4	0	5	1	1	0	0	0	0	0	1	0	0	0	0	8	0	0	0	0	0	2	2	8	0	2	0	0	0	8
r2000p12	0	5	3	3	0	0	0	3	0	0	0	0	0	2	0	0.2	0	2	0	3	0	5	10	0	2	0	3	0	0	4	0	0	0	0	10	0	0	0	0	0	0	3	5	0	2	0	0.5	0	7
r2000p13	0	0	0	0	0	0	0	2	0	0	0	0	0	0	0	0	0	0	0	1	0.2	0	0	0	0	0	0	0	0	3	0	0	0	0	5	0	0	0	0	0	0	3	10	0	15	0	0	0	7
r2000p14	0	0	20	0	0	0	0	2	3	0	0	3	0	0	0	0	0	2	0	0	1	5	0	0	0	0	0	0	0	5	0	0	0	0	0	0	0	0	0	0	2	3	30	0	0	0	0	0	15
r2000p15	0	2	2	0	0	0	0	3	0	0	0	0	0	0	0	0	0	0	0	0	0	0	2	0	0	0	0	0	0.5	1	0	0	0	0	0	0	0	0	0.5	0	2	1	3	0	5	0	0	4	0
r2000p16	0	6	0	0	0.5	0	0	0.5	6	0	0	0.1	0	6	0	1	0	2	0	0	0	4	4	1	0	0	0	1	0.1	4	0	0	0	0	4	0	0	0	0	0	1	4	20	0	2	0	0.1	0	10
r2000p17	0	0	1	0	0	2	0	0	0	0	5	15	0	1	0	0	0	1	0	0	0	6	0	0	1	0	10	2	0.5	0	0	0	0	0	0	0	0	0	0	0	15	2	5	0	20	0	0.4	0	5
r2000p18	0	0	3	10	0	0	0	2	0	0	0	50	0	0	0	0	0	0	0	0	0	2	0	0	0	0	0	0	0	2	0	0	0	0	0	0	0	0	0	0	0	0	20	0	0.5	0	0	0	10
r2000p19	0	2	10	0	0	0	0	10	0	0	0	0	0	0	0	0	0	2	0	0	0	3	0	0	0	0	0	0	0	8	0	0	0	0	0	0	0	0	0	0	0	10	10	0	8	0	0	0	0
r2000p20	0	0.5	2	0	0	0	0	1	10	0	0	2	0	3	0	0	0	3	0	0	0	5	4	2	2	0	0	0.5	0.5	5	0	0	0	0	0	0	0	0	0	0	15	2	7	0	1	0	0.5	0	4
r2000p21	0	0	0.5	2	0	0	0	0.2	8	0	0.5	0	0	3	0	0	0	3	0	0	0	7	0	3	0	0	2	0	0.2	5	1	0	0	0	0	0	0	0	0	0	8	3	5	0	3	0	0	2	10
r2000p22	0	0	0	7	0	0	0	7	0	0	0	0	0	0	0	0	0	2	0	0	1	0	0	0	0	0	0	0	0	10	0	0	0	0	8	0	0	0	0	0	0	0	10	0	8	0	0	0	5
r2000p23	0	0	2	0	0	0	0	2	2	0	0	2	0	0	0	0	0	3	0	0	2	5	0	0	0	0	0	0	0	0	0	0	0	0	10	0	0	0	0	0	0	4	20	0	0	0	0	0	12
r2000p24	0	0.5	2	0	0	0	0	1	0	0	0	0	0	0	0	0	0	1	0	0	0	0	0	0	0	0	0	4	0	5	0	0	0	0	5	0	0	0	0	0	2	0	2	0	4	0	0.2	0	3
r2001p1	0	1	0	0	2	0	0	4	20	0	0	0	0	7	0	0.3	0	3	0	0	0	5	5	7	0.2	0.5	0	0	1	10	0	0	0	1	0	0	0	0	0	0	0	2	6	0	0	0.1	0	0	15
r2001p2	0	0.5	0	0	0	0	0	15	7	0	0	1	0	1	0	2	0	3	0	1.5	1	3	1	1	0	0	2	0	0	0.5	0	0	0	0	0	0	0	0	0.5	0	2	1	1	0	5	0	2	0	3
r2001p3	0	0	10	0	0.5	0	0	7	2	0	0	2	0	1	0	0	0	5	0	0	1	2	1	1	0	0	0	0	0	2	0	0	0	0	0	0	0	0	0.1	0	0	3	25	0	0	0	0	0	20
r2001p4	0	1	1	0	0	0	0	5	2	0	0	0	0	0	0	0	0	0	0	0	3	0	1	0	0	0	0	0	0	5	0	0	0	0	6	0	0	0	0	0	0	0	40	0	0	0	1	0	15
r2001p5	0	2	0	0	0	0	0	10	4	0	0	0	0	1	0	0.2	0	1	0	0	1	2	2	2	1	0	2	5	0.5	5	0	0	0	0	0	0	0	0	0	0	4	0	2	0	6	0	0	0	7
r2001p6	0	1	0	0	0	0	0	1	2	0	0	0	0	1	0	0	0	2	0	0	0	1	2	1	1	0	10	3	0.5	3	0.5	0	0	0	0	0	0	0	0.5	0	8	1	2	0	5	0	0.1	0	8
r2001p7	0	1	0	0	0.5	0	0	20	0	0	0	0	0	0	0	0	0	1	0	1	0	0	3	2	0	0	0	0	0	15	0	0	0	0	0	0	0	1	0.5	0	0	5	10	0	1	0	1	0	15
r2001p8	0	0	40	3	1.5	0	0	5	3	0	0	8	0	0	0	0.1	0	2.5	0	0	1	1	2	0	0	0	1	0	0	10	0	0	0	0	4	0	0	0	0	0	0	1	15	0	0	0	0	0	15
r2001p9	0	2	0	10	2	0	0	6	1	0	5	0	0	1	0	0	0	3	0	1	1	1	1	0	0	0	0	0	1	5	0	0	0	0	1	0	0	0	0	0	0	0	25	0	1	0	0	0	14
r2001p10	0	1	12	0	2	0	0	6	0	0	0	0	0	0	0	0	0	1	0	5	0	0	0	0	0	0	0	0	0	2	0	0	0	0	10	0	0	0	0	0	0	0	12	0	2	0	2	0	15
r2001p11	0	1	0	0	0.1	0	0	1	5	0	0	1	0	2	0	0	0	1	0	1	0.5	4	1	2	0	0	0	0	2	1.5	0.5	0	0	0	5	0	0	0	0	0	2	1	10	0	3	0	0	0.5	6
r2001p12	0	2	0	0	0	0	0	8	3	0	0	0	0	2	0	0.2	0	2	0	3	1	6	6	0	0	0	8	0	0	4	0	0	0	0	5	0	1	0	0	0	0	1	10	0	7	0	1	0	8
r2001p13	0	0	0	0	0	0	0	4	0	0	0	0	0	0	0	0	0	0	0	0.5	2	0	0	0	0	0	0	0	0	8	0	0	0	0	7	0	0	0	0	0	0	1	4	0	12	0	0	0	40
r2001p14	0	0	5	0	1.5	0	0	4	2	0	0	5	0	0	0	0	0	2	0	2	2	3	0.5	0	0	0	0	0	0	10	0	0	0	0	0	0	0	0	0	0	7	1	12	0	0	0	0	0	18
r2001p15	0	0	2	0	0	1	0	10	3	0	0	0	0	2	0	0.1	0	0	0	0	0	1	1	0	0	0	0	0	0	6	1	0	0	0	0	0	0	0	0	0	10	2	5	0	8	0	0.2	1	10
r2001p16	0	5	0	1	1	0	0	3	15	0	0	0	0	4	0	0.1	0	5	0	0	0	3	3	2	1	0	3	0	0.5	3	0	0	0	1	4	0	0	0	0	0	2	2	20	0	5	0.2	0.2	0	12
r2001p17	0	0	0	0	0	3	0	1	1	0	10	35	0	0.5	0	0	0	1	0	0	0	3.5	1	1	0	0	5	1	1	3	0	0	0	0	0	0	0	0	0	0	8	1	4	0	25	0	1	1	4
r2001p18	0	0	4	10	0	0	0	2	0	0	7	35	0	0	0	0	0	1	0	0	0	1	0	0	0	0	0	0	0	8	0	0	0	0	0	0	0	0	0	0	0	0	20	0	0	0	0	0	20
r2001p19	0	1	8	0	0	0	0	4	2	0	0	4	0	0	0	0	0	2	0	0	0	1	0	0	0	0	0	0	1	8	0	0	0	0	0	0	0	0.3	0	0	0	2	8	0	3	0	0.1	0	3
r2001p20	0	1	3	3	0	0	0	1	6	0	0	3	0	2	0	0.5	0	0	0	0	0	4	0	2	0	0	0	0	0.5	5	0	0	0	0	5	0	0	0.1	0	0	2	1	6	0	2	0	0	1	10
r2001p21	0	0	0	1	0	0	0	0.5	3	0	2	0	0	2	0	0	0	1	0	0	0	2	0.3	2	0	0	2	0	0.5	3	0	0	0	1	0	0	0	0	0	0	15	2	3	0	2	0	0.2	4	10
r2001p22	0	0	0	0	0	0	0	10	1	0	0	0	0	0	0	0	0	0	0	0	2	0	0	0	0	0	0	0	0.5	3	0	0	0	0	25	0	0	0	0	0	0	1	6	0	10	0	0	0	15
r2001p23	0	0	5	0	0.5	0	0	5	15	0	0	3	0	1	0	0	0	1	0	0	1	3	0	0	0	0	0.3	0	0.2	4	0	0	0	0	20	0	0	0	0	0	0	2	20	0	0	0	0	0	20
r2001p24	0	0.5	0	0	0	0	0	4	0	0	0	0.2	0	0	0	1	0	3	0	0	0	0	0	0	0	0	0	4	1	15	0	0	0	0	4	0	0	0	0	0	1	1	2	0	3	0	1.5	0	7
r2002p1	0	0	0	0	5	0	0	0	15	0	0	0.5	0	3	0	0	0	7	0	0.5	1	2	5	9	0.2	0	0	0	0	35	0	0	0	1	0	0	0	0	0	0	0	3	4	0	1	0.2	0	0	5
r2002p2	0	0	0	2	0	0	0	3	4	0	0	4	0	2	0	0	0	2	0	2	0	8	2	1	0.1	0	2	0	0	2	0	0	0	0	0	0	0	0	2	0	1	0	5	0	2	1	2	0	4
r2002p3	0	0	15	0	2	0	0	1	8	0	0	3	0	0.5	0	0	0	10	0	0	4	0	4	1	0	0.5	0	0	0	3	0	0	0	0	5	0	0	0	0	0	0	0	12	0	0	0	0	0	50
r2002p4	0	0	0	0	0	0	0	3	1	0	0	0	0	0	0	0	0	0	0	0	0	0	2	0	0	0	0	0	0	0	0	0	0	0	17	0	0	0	0	0	0	0	15	0	0	0	0	0	10
r2002p5	0	0.5	0	0	0	0	0	3	3	0	0	0	0	1	0	0	0	1	0	0	1	4	5	2	3	0	2	1	0	4	0.2	0	0	0	1	0	0	0	0	0	8	0	3	0	4	0	0.2	0	15
r2002p6	0	0	0	1	0	0	0	0	15	0	0	0	0	2	0	0	0	3	0	0	0	3	4	2	0	0	5	0	0	0.5	0	0	0	0	0	0	0	0	1.5	0	2	3	3	0	2	0	0.5	0	7
r2002p7	0	0	0	7	0	0	0	5	0	0	0	0	0	0	0	0	0	3	0	3	1	0	0.5	0	0	0	3	0	0	4	0	0	0	0	0	0	0	0.2	0.5	0	0	0	15	0	0	0	0	0	20
r2002p8	0	0	30	0	0	0	0	2	6	0	0	6	0	2	0	0	0	12	0	2	2	5	3	0	0	0	0	0	0	0	0	0	0	0	4	0	0	0	0	0	0	0	18	0	0	0	0	0	25
r2002p9	0	0	0	35	0.2	0	0	0.5	1	0	5	0	0	0	0	0	0	4	0	0	3	4	1	0	0	0	0	0.1	0	3	0	0	0	0	0	0	0	0	0	0	0	0	8	0	0	0	0	0	30
r2002p10	0	0	0	0	0.2	0	0	15	0	0	0	0	0	0	0	0	0	0.3	0	12	0	2	1	0	0	0	0	0	0	0	0	0	0	0	15	0	0	0	0	0	0	0	20	0	0	0	0.1	0	25
r2002p11	0	1	0	0	0	0	0	0	10	0	0	1	0	6	0	0	0	3	0	3	0	10	2	2	0	0	0	0	0	5	0	0	0	0	15	0	0	0	0	0	4	0.3	15	0	2	0	0	0	15
r2002p12	0	0	8	2	0	0	0	3	0.5	0	0	0	0	2	0	0.1	0	7	0	1	0.2	7	5	2	0	0	6	0	0	5	0	0	0	0	0	0	0	0	0	0	0	1	5	0	0.3	0	0.1	0	3
r2002p13	0	0	0	0	0	0	0	2	0	0	0	0	0	0	0	0	0	0	0	2	2	0	0	0	0	0	0	0	0	10	0	0	0	0	15	0	0	0	0	0	0	3	7	0	8	0	0	0	10
r2002p14	0	0	25	0	1	0	0	0	3	0	0	7	0	0	0	0	0	3	0	0	3	3	0	0	0	0	0	0	0	0	0	0	0	0	0	0	0	0	0	0	3	3	8	0	0	0	0	0	40
r2002p15	0	1	1	1	0	0	0	6	2	0	0	0	0	0.5	0	0	0	1	0	0	0	2	0	0	0	0	0	0	0	0	0	0	0	0	0	0	0	0	0	0	4	0	4	0	5	0	0	1	4
r2002p16	0	2	0	0	0	0	0	0.6	8	0	0	0	0	5	0	0	0	2	0	0	0	2	2	1.5	0	0	2	0	0	1.5	1	0	0	0	7	0	0	0	0	0	3	3	8	0	2	0	0.5	0	10
r2002p17	0	0	0.2	0	0	3	0	3	1	0	7	25	0	1	0	0	0	1	0	0	0	5	0.5	0.2	0	0	6	0.5	0	0.1	0	0	0	0	0	0	0	0	0	0	10	0	0	0	5	0	0.1	0.2	7
r2002p18	0	0	0	20	0	0	0	0	0	0	6	30	0	0	0	0	0	0.5	0	0	0	1	0	0	0	0	0	0	0	0	0	0	0	0	0	0	0	0	0	0	0	0	15	0	0	0	0	0	40
r2002p19	0	2	15	0	0.5	0	0	2	2	0	0	4	0	0	0	0	0	1	0	0	0	2	0.1	0	0	0	0	0	0	3	0	0	0	0	0	0	0	0	0	0	0	1	6	0	2	0	0.3	0	7
r2002p20	0	0.5	1	1	0.1	0	0	0.2	10	0	1	5	0	2	0	0	0	4	0	0	0	4	0	3	0.5	0	0	0.5	0.2	5	0	0	0	0	0	0	0	0	0	0	4	1	6	0	2	0	0	0.5	15
r2002p21	0	0	0	0.5	0	0	0	0.1	10	0	0	0.5	0	3	0	0	0	1	0	0	0	2	0.2	5	0	0	3	0	0.1	2	0	0	0	0	0	0	0	0	0	0	7	1.5	5	0	5	0	0	2	9
r2002p22	0	0	0	0	0	0	0	0.2	2	0	0	0	0	0	0	0	0	0.5	0	0	2	0	0	0	0	0	0	0	0	15	0	0	0	0	15	0	0	0	0	0	0	3	10	0	1	0	0	0	15
r2002p23	0	0	0	0	0	0	0	1	5	0	0	8	0	0	0	0	0	2	0	0	2	4	0	0	0	0	0	0	0	0.5	0	0	0	0	20	0	0	0	0	0	0	1	15	0	0	0	0	0	60
r2002p24	0	0	6	0	0	0	0	12	8	0	0	0	0	0	0	0	0	0.5	0	0	0.2	0	0	0	0	0	0	0	0	3	0	0	0	0	1.5	0	0	0	0	0	1	2	5	0	5	0	0.1	0	10
r2003p1	0	0	0	0	10	0	0	0.2	8	0	0	0	0	3	0	0	0	20	0	0	0.5	12	10	8	2	0	0	0	0	5	0	0	0	1	0	0	0	0	0	0	0	0	3	0	0	1	0	0	0
r2003p2	0	0	0	0	0	0	0	2	1	0	0	2	0	0	0	0	0	5	0	0	2	3	8	4	0	0	5	0	0	3	0	0	0	0	0	0	0	0	1	0	1	1	3	0	3	0	0.2	0	0
r2003p3	0	0	35	0	1	0	0	1	2	0	0	5	0	0.5	0	0	0	8	0	0	3	3	2	0	0	0	0	0	0	0	0	0	0	0	8	0	0	0	0	0	0	0	15	0	0	0	0	0	35
r2003p4	0	0	0	0	0	0	0	2	0	0	0	0	0	0	0	0	0	1	0	1	5	0	2	0	0	0	0	0	0	0	0	0	0	0	40	0	1	0	1	0	0	0	10	0	0	0	0	0	0
r2003p5	0	2	0	0	0	0	0	0	5	0	0	0	0	2	0	0.1	0	10	0	0	6	10	10	1	5	0	10	0	0	15	0	0	0	0.2	0	0	0	2	0	0	4	0	4	0	8	0	3	0	1
r2003p6	0	0.5	0	2	0	0	0	0.1	5	0	0	0	0	5	0	0	0	8	0	0	0	4	2	5	1	0	20	0	0	4	0	0	0	1	0	0	0	0	2	0	2	2	5	0	1	0	1	0	5
r2003p7	0	0	0	1	0	0	0	4	0	0	0	0	0	0	0	0	0	7	0	2	0	0	0	1	0	0	15	0	0	5	0	0	0	0	0	0	0	0	0	0	0	0	35	0	0	0	0	0	5
r2003p8	0	0	0	30	0	0	0	1	4	0	0	5	0	0	0	0	0	8	0	1	1	3	3	0	0	0	0	0	0	0	0	0	0	0	8	0	0	0	0	0	0	0	10	0	0	0	0	0	15
r2003p9	0	0	0	30	0.1	0	0	0	0	0	0	0	0	0	0	0	0	1	0	0	4	5	1	0	0	0	0	0	0	0	0	0	0	0	0	0	0	0	0	0	0	0	15	0	0	0	0	0	25
r2003p10	0	0	5	0	0	0	0	0	0	0	0	0	0	0	0	0	0	2	0	5	0	0	3	0	0	0	0	0	0	0	0	0	0	0	25	0	0	0	0.5	0	0	0	35	0	0	0	1	0	2
r2003p11	0	0	0	2	0	0	0	0	15	0	0	1	0	10	0	0	0	10	0	7	0	20	3	2	0	0	0	0	0.5	6	0	0	0	0.5	10	0	0	0	0	0	2	0	12	0	3	0	0	1	8
r2003p12	0	0	10	2	0	0	0	3	1	0	0	0	0	0	0	0	0	5	0	3	0	8	4	0	0	0	20	0	0	8	1	0	0	0	0	0	0	0	0	0	0	0	0	0	0	0	2	0	5
r2003p13	0	0	0	25	0	0	0	3	0	0	0	0	0	0	0	0	0	0	0	0	2	0	0	0	0	0	0	0	0	0	0	0	0	0	15	0	0	1	0	0	0	0	4	0	5	0	0	0	3
r2003p14	0	0	30	0	1	0	0	0	3	0	0	4	0	0	0	0	0	2	0	0	2	2	0	0	0	0	0	0	0	0	0	0	0	0	0	0	0	0	0	0	0	2	30	0	0	0	0	0	15
r2003p15	0	0	0	0	0	1	0	5	0	0	0	0	0	0	0	0	0	2	0	0.3	0	2	1	0	0	0	0	0	0	0	1	0	0	0	0	0	0	0	0	0	5	1	5	0	2	0	0	1	0
r2003p16	0	0.5	0	1	0.3	0	0	0	15	0	0	0	0	4	0	0	0	6	0	0	0	15	10	1	0.2	0	0	0	0	1	0	0	0	0	8	0	0	0	0	0	3	1	15	0	5	0	0.1	0	7
r2003p17	0	0	2	0	0	1	0	1	5	0	5	40	0	0.5	0	0	0	3	0	0	2	15	0	0.5	0.5	0	15	0	0	0	0	0	0	0	0	0	0	0	0	0	15	0	2	0	15	0	1	1	3
r2003p18	0	0	0	45	0	0	0	0	0	0	8	25	0	0	0	0	0	0	0	0	0	2	0	0	0	0	0	0	0	0	0	0	0	0	0	0	0.1	0	0	0	0	0	15	0	0	0	0	0	15
r2003p19	0	1	10	0	1	0	0	0	0	0	0	6	0	0	0	0	0	3	0	0	2	5	0	0	0	0	0	0	0	0	0	0	0	0	0	0	1	0	0	0	0	2	30	0	2	0	2	0	10
r2003p20	0	1	3	0	0	0	0	0	10	0	1	5	0	2	0	0.1	0	4	0	0	0	10	5	4	0	0	0	0	0	2	0	0	0	0	0	0	0	0.1	0	0	4	2	4	0	1	0	0	0.5	10
r2003p21	0.3	0	2	0.2	0	0	0	0	25	0	0	0.2	0	3	0	0	0	4	0	0	0	8	4	5	0	0	6	0	0	1	0	0	0	0.5	0	0	0	0	0	0	10	5	0	0	3	0	0	0.5	10
r2003p22	0	0	0	0	0	0	0	1	0	0	0	0	0	0	0	0	0	8	0	0	3	0	0	0	0	0	0	0	0	0	0	0	0	0	0	0	0	0	0	0	0	0	30	0	8	0	0	0	0
r2003p23	0	0	12	0	0	0	0	0	5	0	0	8	0	0	0	0	0	0	0	0	2	0	0	0	0	0	0	0	0	3	0	0	0	0	25	0	0	0	0	0	0	0	15	0	0	0	0	0	30
r2003p24	0	0	15	0	0	0	0	3	1	0	0	0	0	0	0	0	0	0	0	0	0	0	0	0	0	0	0	0	0	1	0	0	0	0	2	0	0	0	0	0	0	0	5	0	7	0	0.3	0	0
r2004p1	0	0.5	3	0.5	10	0	0	0	8	0	0	0.5	0	15	0	0	0	10	0	0	3	10	10	10	1	0	0	0	0	10	0	0	0	3	0	0	0	0	0	0	0	3	20	0	0	0	1	0	5
r2004p2	0	0.2	2	0	0	0	0	1	0	0	0	0.2	0	0	0	0.1	0	2	0	0	0.3	2	5	5	0	0	1	0	0	3	0	0	0	0	0	0	0	0	1	0	3	0	2	0	2	0.1	0.5	0	0
r2004p3	0	0	20	0	0.5	0	0	0	3	0	0	5	0	0	0	0	0	4	0	0	10	0	2	0	0	0	0	0	0	2	0	0	0	0	30	0	0	0	0	0	0	0	15	0	0	0	0.1	0	35
r2004p4	0	0.2	0	0	0	0	0	0.5	0	0	0	0	0	0	0	0	0	0	0	1	3	0	0	0	0	0	0	0	0	0	0	0	0	0	25	0	0	0	0.5	0	0	0	25	0	0	0	0.05	0	2
r2004p5	0	0.5	0	0	0	0	0	0	0	0	0	0	0	10	0	0	0	10	0	0	2	6	10	2	5	0	10	0	0	0.5	0	0	0	0	0	0	0	1	0	0	8	0	2	0	10	0	2	0	8
r2004p6	0	0.5	0	0	0	0	0	0	5	0	0	0	0	2	0	0.1	0	3	0	0	0	2	3	3	0.5	0	2	0	0	3	0	0	0	1	0	0	0	0	2	0	5	0	5	0	8	0	0.5	0	4
r2004p7	0	0	1	5	0	0	0	2	0	0	0	0	0	0	0	0	0	5	0	2	1	0	0	0	0	0	10	0	0	7	0	0	0	0	2	0	0	0	0.5	0	0	0	10	0	0	0	0	0	3
r2004p8	0	0.3	15	0	0	0	0	0	5	0	0	3	0	0	0	0	0	2	0	0	2	5	2	0	0	0	0	0	0	0	0	0	0	0	20	0	0	0	0	0	0	0	30	0	0	0	0	0	30
r2004p9	0	0.5	0	25	0	0	0	0	0	0	3	0	0	0	0	0	0	5	0	0.5	5	2	0	0	0	0	0	0	0	0	0	0	0	0	2	0	0	0	0	0	0	0	35	0	0	0	0	0	20
r2004p10	0	0	15	0	0	0	0	0	0	0	0	0	0	0	0	0	0	0	0	4	0	0	1	0	0	0	0	0	0	0.5	0	0	0	0	35	0	0	0	0	0	0	0	35	0	0	0	2	0	3
r2004p11	1	0	0	0	0	0	0	0	6	0	0	1	0	1	0	0.2	0	2	0	3	0	10	3	0.5	0	0	0	0	0.2	5	0	0	0	2	4	0	0	0	0	0	2	0	10	0	2	0	0	0	3
r2004p12	0.5	0	5	5	0	0	0	3	0	0	0	0	0	0	0	0	0	5	0	2	3	6	2	0	0	0	15	0	0	8	0	0	0	0	0	0	0	0	0.5	0	0	0	5	0	1	0	10	0	2
r2004p13	0	0	0	15	0	0	0	0	0	0	2	0	0	0	0	0	0	0	0	0	5	0	0	0	0	0	0	0	0	2	0	0	0	0	10	0	0	0	0	0	0	0	15	0	15	0	0	0	5
r2004p14	0	0	20	0	1	0	0	0	0	0	0	3	0	0	0	0	0	0	0	0	1	5	0	0	0	0	0	0	0	0	0	0	0	0	20	0	0	0	0	0	3	3	15	0	0	0	0	0	30
r2004p15	0	0	0	4	0	0.5	0	2	0	0	0	1	0	0	0	0	0	2	0	0	0	0.2	0	0	0	0	0	0	0	0	0	0	0	0	0	0	0	0	0.5	0	4	0	4	0	10	0	0	1	1
r2004p16	0	2	0	2	0	0	0	0.05	2	0	0	0	0	10	0	0	0	1	0	0	0	8	3	1	0	0	0	0	0	5	0	0	0	2	6	0	0	0	0	0	2	1	15	0	5	0	0.05	0	0.5
r2004p17	0	0	1	0	0	1	0	0.5	0	0	4	35	0	0	0	0	0	0.5	0	0	0	6	2	0.5	0	0	8	0	0.5	0.5	0	0	0	0	0	0	0	0	0	0	10	0.5	2	0	20	0	0.2	1	2
r2004p18	0	0	0	10	0	0	0	0	0.2	0	3	30	0	0	0	0	0	0	0	0	0	4	0	0	0	0	0	0	0	0.1	0	0	0	0	0	0	0	0	0	0	0	0	15	0	0	0	0	0	30
r2004p19	0	1	15	1	2	0	0	0	0	0	0	7	0	0	0	0	0	1	0	0	0.5	2	0	0	0	0	0	0	0	0.2	0	0	0	0	0	0	2	0	0	0	0	0	15	0	5	0	20	0	2
r2004p20	0	0.5	5	0	0	0	0	0	1.5	0	1	7	0	2	0	0	0	0	0	0	0	8	4	4	0	0	0	0	0	3	0	0	0	0	0	0	0	0.5	0	0	5	1	7	0	0.5	0	0	0.5	4
r2004p21	0.5	0	0	2	0	0	0	1	4	0	0	0.5	0	4	0.5	0	0	3	0	0	0	8	5	4	0	0	2	0	0	4	0	0	0	1	0	0	0	0	0	0	8	2	15	0	1	0	0	2	4
r2004p22	0	0	0	3	0	0	0	0	0	0	0	0	0	0	0	0	0	2	0	0	2	0	0	0	0	0	0	0	0	1	0	0	0	0	10	0	0	0	0	0	0	0	12	0	10	0	1	0	3
r2004p23	0	0	10	0	0	0	0	0.5	1	0	0	10	0	0	0	0	0	2	0	0.5	0	0	0	0	0	0	0	0	0	3	0	0	0	0	30	0	0	0	0	0	0	0	20	0	0	0	0	0	20
r2004p24	0	0	5	0	0	0	0	3	0	0	0	0.5	0	0	0	0	0	2	0	0	0	0	0	0	0	0	0	0	0.05	0.5	0	0	0	0	3	0	0	0	0	0	3	0	5	0	4	0	0.5	0	0
r2005p1	0	1	0.2	0	7	0	0	0	3	0	0	0.5	0	10	0	0.1	0	5	0	0	1	3	3	5	1	0	0	0	0	10	0	0	0	2	0	0	0	0	0	0	0	2	15	0	0.2	0.1	0	0	7
r2005p2	0	0.1	1	0	0	0	0	3	0	0	0	1	0	0	0	0.1	0	1	0	0	1	2	1	1	0.2	0	10	0	0	3	0	0	0	0	0	0	0	0	0.5	0	1	0	1	0	3	0	3	0	0
r2005p3	0	0	15	0.1	1	0	0	0	0	0	0	5	0	0	0	0	0	3	0	0.1	8	3	1	0	0	0.2	0	0	0	0	0	0	0	0	15	0	0	0	0.2	0	0	0	10	0	0	0	0	0	40
r2005p4	0	0	4	2	0	0	0	3	0	0	0	0	0	0	0	0	0	0.5	0	1	10	0	0.1	0	0	0	0	0	0	0.5	0	0	0	0	10	0	0	0	0.5	0	0	0	15	0	0	0	0.1	0	1
r2005p5	0	15	2	0	0	0	0	0	3	0	0	0	0	4	0	0.5	0	3	0	0	2	10	8	4	2	0	2	0	0.5	0.2	0	0	0	2	0	0	0	1.5	0	0	3	0	10	0	10	0	4	0	4
r2005p6	0	2	0.5	0	0.5	0	0	0.2	2	0	0	0	0	2	0	1	0	2	0	2	0	2	2	2	1	0	20	0	0	10	0	0	0	3	0	0	0	0	2	0	8	0	10	0	5	0	3	0	10
r2005p7	0	0	0	10	0	0	0	0	0	0	0	0	0	0	0	0.2	0	2	0	2	1	0	0	0	0	0	10	0	0	0.2	0	0	0	0	0	0	0	0	0.5	0	0	0	15	0	0	0	0	0	3
r2005p8	0	0.2	15	15	0	0	0	0	1	0	0	4	0	0	0	0	0	3	0	1	1	7	2	0	0	0	0	0	0	0.1	0	0	0	0	8	0	0	0.1	0	0	0.2	0	15	0	0	0	0	0	20
r2005p9	0	0	0	25	0	0	0	0	0	0	3	0	0	0	0	0	0	0	0	0	5	1	2	0	0	0	0	0	0	0	0	0	0	0	0	0	0	0	0	0	0	0	30	0	0	0	0	0	25
r2005p10	0	0	3	5	0	0	0	0	0	0	0	0	0	0	0	0	0	0	0	2	2	1	0	0	0	0	0	0	0.2	2	0	0	0	0	0	0	0	0	0	0	0	0	10	0	0	0	1	0	2
r2005p11	0	3	2	3	0	0	0	0.5	10	0	0	2	0	4	0	0.1	0	2	0	2	0	8	1	4	0	0	0	0	0.2	12	0	0	0	0	10	0	0	0	0	0	3	0	10	0	2	0	0	0.2	15
r2005p12	0	0	8	3	0	0	0	0	0	0	0	0	0	0	0	0.2	0	8	0	1	2	3	0	0	0	0	15	0	0	0.5	0	0	0	0	0	0	0	0	0	0	0	0	6	0	3	0	3	0	2
r2005p13	0	0	0	2	0.5	0	0	1	0	0	0	0	0	0	0	0	0	1	0	0	0	0	0	0	0	0	0	0	0	8	0	0	0	0	5	0	0	1	0	0	0	0	8	0	4	0	3	0	3
r2005p14	0	0	20	0	1	0	0	0	0	0	0	15	0	0	0	0	0	2	0	0.3	5	10	0	0	0	0	0	0	0	0.1	0	0	0	0	15	0	0	0	0	0	1	1	20	0	0	0	0	0	15
r2005p15	0	0.2	0	5	0	0	0	2	0	0	0	0.5	0	0	0	0	0	0	0	0	0	3	0	1	0	0	0	0	0	0	0	0	0	0	0	0	0	0	0.3	0	5	0	4	0	10	0	0	0	0
r2005p16	0	5	0	1	1	0	0	0.1	10	0	0	0.5	0	7	0	0.1	0	0	0	0	0	5	2	0.2	0	0	1	0	0	10	0	0	0	3	15	0	0	0	0	0	0	2	10	0	4	0	0.2	0	10
r2005p17	0	0	0.2	0.5	0	1	0	0.5	1	0	10	40	0	2	0	0	0	3	0	0	0	5	2	2	0	0	7	0.5	0.2	1	0	0	0	0	0	0	0	0	0	0	8	0	6	0	20	0	1	1	5
r2005p18	0	0	0	5	0	0	0	0.2	0	0	15	20	0	0	0	0	0	0	0	0	0	3	0	0	0	0	0	0	0	0.2	0	0	0	0	0	0	0	0	0	0	0	0	15	0	0.2	0	0	0	10
r2005p19	0	1	0	1	2	0	0	0	0	0	0	7	0	0	0	0	0	2	0	0	0	0	0	0	0	0	0	0	0	2	0	0	0	0	0	0	2	0	0	0	0	0	25	0	2	0	2	0	1
r2005p20	0	1	3	0	0	0	0	0.1	3	0	1	12	0	1	0	0.1	0	0	0	0	0	4	1	2	0	0	0	0	0	3	0	0	0	0	0	0	0.1	0	0	0	5	2	5	0	2	0	0	1	5
r2005p21	0	0	0	2	0	0.2	0	0	6	0	3	1	0	2	0.5	0	0	1	0	0	1	8	2	3	0	0	3	0	0	9	0	0	0	0.5	1	0	0	0	0	0	8	1	5	0	3	0	0.2	0.5	5
r2005p22	0	0	0	2	0	0	0	0	0	0	0	0	0	0	0	0	0	1	0	0	2	0	0	0	0	0	0	0	0	0.5	0	0	0	0	10	0	0	0	0	0	0	0	25	0	5	0	0.5	0	2
r2005p23	0	0	8	0	0	0	0	1	0	0	0	10	0	0	0	0	0	0	0	0	3	0	0.5	0	0	0	0	0	0	0.2	0	0	0	0	40	0	0	0.5	0	0	0	0.2	30	0	0	0	0	0	8
r2005p24	0	0	4	0	0	0	0	1	0	0	0	0.3	0	0	0	0	0	0.5	0	0	0	0	0	0	0	0	0	0	0.2	1	0	0	0	0	3	0	0	0	0	0	0	0	7	0	7	0	7	0	0.2
r2006p1	0	2	1	0	15	0	0	0	10	0	0	5	0	15	0	1	0	20	0	0	1	10	5	10	4	0	0	0	0	0.5	0	0	0	1	0	0	0	0	0	0	0	0	10	0	0.2	0.1	0	0	15
r2006p2	0	0	1	1	0	0	0	8	0	0	0	2	0	0	0	0.2	0	2	0	0	0.5	2	2	0	0	0	5	0	0	10	0	0	0	0	0	0	0	0	0.5	0	0	0	2	0	1	0	0.5	0	0
r2006p3	0	0	25	0	0	0	0	0	0	0	0	3	0	0	0	0	0	15	0	0	2	0.5	0	0	0	0	0	0	0	0.1	0	0	0	0	25	0	0	0	0.5	0	0	0	8	0	0	0	0	0	2
r2006p4	0	0	3	0	0	0	0	0.1	0	0	0	0	0	0	0	0	0	3	0	2	3	0	0	0	0	0	0	0	0	12	0	0	0	0	15	0	0	0	0.5	0	0	0	5	0	0	0	0.1	0	0
r2006p5	0	5	0.5	0	0	0	0	0	3	0	0	0	0	8	0	1	0	8	0	0	2	8	5	1	2	0	8	0	0	0.5	0	0	0	0	0	0	0	0.5	0	0	4	0	5	0	8	0	0.2	0	2
r2006p6	0	0	1	3	0	0	0	1	5	0	0	0	0	1	0	1	0	10	0	0	0	10	8	1	0.5	0	10	0	0	8	0	0	0	1	0	0	0	0	2	0	3	0	1	0	1	0	0.5	0	5
r2006p7	0	0	3	2	0	0	0	1.5	0	0	0	0	0	0	0	0.5	0	2	0	0	0	0	0	0	0	0	15	0	0	2	0	0	0	0	0	0	0	0	2	0	0	0	5	0	0	0	0.2	0	3
r2006p8	0	0	6	12	0	0	0	0.1	0	0	0	2	0	0	0	0	0	8	0	0	2	10	0	0	0	0	0	0	0	0	0	0	0	0	20	0	1	0.2	0	0	0	0	10	0	0	0	0	0	5
r2006p9	0	0	0.5	8	0	0	0	0	0	0	0	0	0	0	0	0	0	5	0	0	2	4	0	0	0	0	0	0	0	0	0	0	0	0	10	0	0.2	0	0	0	0	0	25	0	0	0	0	0	8
r2006p10	0	0	1	1	0	0	0	0	0	0	0	0	0	0	0	0	0	0	0	0.5	0	0	0	0	0	0	0	0	0	15	0	0	0	0	3	0	0.2	0	0	0	0	0	5	0	0	0	0	0	0
r2006p11	0	3	10	0	0	0	0	0.5	5	0	0	2	0	1	0	0	0	4	0	2	0	6	3	3	0	0	0	0	0	15	0	0	0	4	10	0	0.5	0	1	0	0	0	7	0	1	0	0	0	5
r2006p12	0	1	5	0	0	0	0	0	0	0	0	0	0	0	0	0	0	5	0	3	1	4	2	0	0	0	20	0	0	6	0	0	0	0	0	0	0.1	0	0.5	0	0	0	5	0	10	0	0.5	0	3
r2006p13	0	0	0	30	0	0	0	0	0	0	0	0	0	0	0	0	0	0	0	0	2	0	0	0	0	0	0	0	0	0.5	0	0	0	0	10	0	3	2	0	0	0.2	0	3	0	2	0	0	0	0
r2006p14	0	0	7	0	0	0	0	0	0	0	0	8	0	0	0	0	0	1	0	0	8	7	0	0	0	0	0	0	0	1	0	0	0	0	30	0	0.5	0	0	0	0	2	5	0	0	0	0	0	2
r2006p15	0	0	2	5	0	1	0	1	0	0	0	4	0	0	0	0	0	2	0	0	0	0	0	0	0	0	2	0	0	0	0	0	0	0	0	0	0.2	0	1	0	1	0	5	0	5	0	0.1	0	0.2
r2006p16	0	3	2	10	0	0	0	0	10	0	0	1	0	4	0	1	0	2	0	0	0	4	3	2	1	0	2	0	0	1	0	0	0	0	4	0	0.1	0	2	0	0.5	1	8	0	2	0	0.2	0	3
r2006p17	0	0	4	4	0	1	0	0.2	2	0	6	25	0	1	0	0	0	2	0	0	1	15	3	0.5	0	0	20	0	0.1	1	0	0	0	0	0	0	0.1	0	0	0	10	1	2	0	15	0	1	1	4
r2006p18	0	0	0.1	45	0	0	0	0	0	0	4	30	0	0	0	0	0	0	0	0	0	3	0	0	0	0	0	0	0	1	0	0	0	0	0	0	3	0	0	0	0	0	20	0	0	0	0.1	0	3
r2006p19	0	2	25	0	3	0	0	0	0	0	0	8	0	0	0	0	0	3	0	0	7	2	0	0	0	0	0	0	0	0.5	0	0	0	0	0	0	10	0	0	0	0	0.1	15	0	2	0	1	0	2
r2006p20	0	2	5	2	0	0	0	0	7	0	5	10	0	1	0	1	0	2	0	0	0.1	6	1	4	0	0	0	0	0	5	0	0	0	0.1	0.1	0	0	0	0	0	3	0.1	2	0	2	0	0	1	3
r2006p21	0.5	0	3	0.5	0	0	0	0	7	0	1	3	0	2	0	0	0	3	0	0	0	15	5	4	0	0	7	0	0.2	1	0	0	0	1.5	0	0	1	1	0	0	5	1	5	0	4	0	0	4	5
r2006p22	0	0	0	1	0	0	0	0.2	2	0	0	0.2	0	0	0	0	0	3	0	0	7	0	0	0	0	0	0	0	0	10	0	0	0	0	5	0	0	0	0	0	0	0	20	0	30	0	0.2	0	0
r2006p23	0	0	4	1	0	0	0	0.1	0	0	0	7	0	0	0	0	0	1	0	0	2	0	0	0	0	0	0	0	0	0	0	0	0	0	65	0	0.5	0	0	0	0	0	15	0	0	0	0	0	1
r2006p24	0	0	10	2	0	0	0	1	0	0	0	0	0	0	0	0	0	1	0	0	0	0	0	0	0	0	0	0	0.2	4	0	0	0	0	0	0	0.5	0	0	0	0	0	5	0	10	0	0.5	0	0
r2007p1	0	3	0.5	0	1	0	0	0	10	0	0	2	0	10	0	0.1	0	1	0	0	0.1	8	3	5	1	0	0	0	0	0.5	0	0	0	4	0	0	0	0	0	0	2	0	5	0	0.2	1	0.1	0	20
r2007p2	0	0	3	1	0	0	0	3	0	0	0	10	0	1	0	1	0	1	0	0	0.5	5	1	2	0.2	0	8	0	0	2	0	0	0	0	0	0	0	0	0.2	0	2	0	1	0	0.5	0	0.5	0	0.5
r2007p3	0	0	25	0	0	0	0	0	0	0	0	4	0	0	0	0	0	4	0	0	1	2	0.5	0	0	0	0	0	0	0	0	0	0	0	25	0	0.1	0	0.5	0	0	0	5	0	0	0	0.1	0	8
r2007p4	0	0	15	4	0	0	0	0.5	0	0	0	0	0	0	0	0	0	0.5	0	1	1	0.1	0	0	0	0	0	0	0	6	0	0	0	0	25	0	0	0	1.5	0	0	0	5	0	0	0	0.3	0	0
r2007p5	0	0.3	3	1	0	0	0	0.1	5	0	0.2	0	0	7	0	0.1	0	15	0	0	1	4	5	1	0.2	0	10	0	0.5	0.5	0	0	0	0	0	0	0	0	0	0	5	0	7	0	4	0	0	0	10
r2007p6	0	0.5	2	2	0	0	0	0.5	8	0	0	0	0	3	0	0.3	0	3	0	0	0	5	2	1	0.3	0.2	15	0	0	0.1	1	0	0	0	0	0	0	0	0.5	0	1	0	10	0	5	0.2	0	0	5
r2007p7	0	0.1	1	5	0	0	0	0	0	0	0	0	0	0	0	0.2	0	2	0	0	2	0	0	0	0	0	2	0	0	1	0	0	0	0	0	0	0	0.1	0	0	0	0	3	0	1	0	0	0	5
r2007p8	0	0	8	12	0	0	0	0.5	7	0	0	8	0	0	0	0	0	8	0	0.5	1	8	0	0	0	0	0	0	0	0	0	0	0	0	15	0	0.1	0.2	0.5	0	0	0	12	0	0	0	0	0	8
r2007p9	0	0	0.1	40	0	0	0	0	0	0	4	0	0	0	0	0	0	5	0	0	4	4	0	0	0	0	0	0	0	0.5	0	0	0	0	5	0	0	0	0	0	0	0	20	0	0	0	0.1	0	8
r2007p10	0	0	3	1	0	0	0	0	0	0	0	0	0	0	0	0	0	0.5	0	0.5	0	0	0	0	0	0	0	0	0	0	0	0	0	0	0	0	0	0	0.1	0	0	0	3	0	0	0	0	0	0
r2007p11	0	0.5	15	1	0	0	0	0	8	0	0	3	0	5	0	0	0	2	0	1	0.1	7	2	3	0	0	0	0	0.5	0.2	0	0	0	3	10	0	0	1	0.3	0	0	0	8	0	0.5	0	0.1	0	10
r2007p12	0	1	1	4	0	0	0	0	0	0	0	0.2	0	0.1	0	0	0	5	0	2	3	1	1	0	0	0	20	0	0	0.5	0	0	0	0	0	0	0	0	0.3	0	0	0	2	0	3	0	1	0	1
r2007p13	0	0	0	7	1	0	0	0	0	0	0	0	0	0	0	0	0	0	0	2	2	0	0	0	0	0	0	0	0	0	0	0	0	0	15	0	0	1	0	0	0	0	4	0	1	0	0	0	8
r2007p14	0	0	5	0	0	0	0	0	0	0	0	20	0	0	0	0	0	0.2	0	5	7	10	0	0	0	0	0	0	0	0	0	0	0	0	20	0	0	0	0	0	0.1	0.3	10	0	0	0	0.2	0	15
r2007p15	0	0.5	5	3	0	0.5	0	10	2	0	0	10	0	0	0	0	0	3	0	0	0	0.1	0	0	0	0	3	0	0	1	0	0	0	0	0	0	0	0	1	0	0.2	0	6	0	10	0	0	0	7
r2007p16	0	2	1	2	0	0	0	0.1	10	0	0	2	0	5	0	0.1	0	3	0	0	0.2	10	5	2	0.3	0	5	0	0.5	0.5	0	0	0	0.2	10	0	0	0.1	0	0	0.5	2	10	0	4	0.1	0.5	0	8
r2007p17	0	0	10	4	0	2	0	0.1	3	0	5	20	0	1	0	0	0	1	0	0	0.5	8	1	0.5	0	0	8	0.5	0.2	2	0	0	0	0	0	0	0	0	0	0	15	0	3	0	5	0	0.2	1	5
r2007p18	0	0	0	30	0	0	0	0	0	0	3	25	0	0	0	0	0	0	0	0	0	2	0	0	0	0	0	0	0	2	0	0	0	0	0.1	0	0.5	0.2	0	0	0	0	15	0	0	0	0.3	0	15
r2007p19	0	0	20	0.1	0.2	0	0	0	0	0	0	5	0	0	0	0	0	2	0	0	3	1	0	0	0	0	0	0	0	2	0	0	0	0	0	0	1	0	0	0	0	0	20	0	3	0	0	0	0
r2007p20	0	2	7	0.1	0	0	0	0	10	0	5	10	0	2	0	1	0	0	0	0	0.1	3	0.5	5	1	0	0	0	0	2	0	0	0	0	0	0	0	0.1	0	0	1	0	8	0	7	0	0.1	1	15
r2007p21	0.5	0	2	2	0	0	0	0.1	15	0	8	2	0	15	0.5	0	0	2	0	0	0	12	0.5	3	0	0	3	0	0.5	2	0	0	0	1	0	0	0	0	0	0	10	0.5	2	0	8	0	0	1	8
r2007p22	0	0	0	2	0	0	0	0	0	0	0	0	0	0	0	0	0	5	0	0	5	0	0	0	0	0	0	0	0	1	0	0	0	0	4	0	0	1	0	0	0	0	5	0	7	0	0.1	0	15
r2007p23	0	0	8	0	0	0	0	0.1	0	0	0	8	0	0	0	0	0	2	0	0	1	0.5	1	0	0	0	0	0	0	0.1	0	0	0	0	45	0	0	0	0	0	0	0	35	0	0	0	0	0	10
r2007p24	0	0	7	1	0	0	0	0.3	0	0	0	0	0	0	0	0	0	0	0	0	0	0	0	0	0	0	0	0	0	0.1	0	0	0	0	0	0	0.5	0.1	0	0	2	0	3	0	5	0	0	0	1
r2008p1	0	2	0	0	1	0	0	0.2	5	0	0	1	0	8	0	0.2	0	4	0	0	0.5	7	4	10	2	0	0	0	0	4	0	0	0	10	0	0	0	0	0	0	0.2	0	8	0	0	1	1	0	5
r2008p2	0	0	2	0	0	0	0	0	0	0	0	5	0	0	0	0.1	0	2	0	0	0	3	2	5	0	0	10	0	0	7	0	0	0	0	0	0	0	0	0.5	0	2	0	1	0	1	0	1	0	0.5
r2008p3	0	0	20	0	0.5	0	0	0	0	0	0	8	0	0	0	0.1	0	2	0	0	2	3	0.5	1	0	0	0	0	0	0.2	0	0	0	0	20	0	0	0	0.2	0	0	0	15	0	0	0	0	0	20
r2008p4	0	0	8	8	0	0	0	5	0	0	0	0	0	0	0	0	0	2	0	0	3	0	0.5	0	0	0	0	0	0	3	0	0	0	0	30	0	0.1	0	0.5	0	0.4	0.2	10	0	0	0	0	0	5
r2008p5	0	2	4	0	0	0	0	0.2	3	0	3.5	0	0	10	0	0.5	0	8	0	0	3	5	2	5	2	0	3	0	0.5	10	0	0	0	0	0	0	0	0.1	0	0	3	0	8	0	6	0	2	0	10
r2008p6	0	0.1	0	0	0	0	0	0	10	0	0	2	0	3	0	0.1	0	2	0	0	0	7	3	2	0.1	0	12	0	0	2	0	0	0	2	0	0	0	0	1	0	2	0	8	0	3	0	2	0	10
r2008p7	0	0	0	7	0	0	0	0	0	0	0	0	0	0	0	0	0	4	0	0	1	0	0	0	0	0	3	0	0	15	0	0	0	0	0	0	0	1	0	0	0	0	7	0	2	0	2	0	0
r2008p8	0	0	4	20	0	0	0	0	0.5	0	0	5	0	0	0	0	0	5	0	0.5	3	3	2	0	0	0	0	0	0	4	0	0	0	0	5	0	0.2	0.1	0	0	0	0	15	0	0	0	0	0	15
r2008p9	0	0	2	35	0	0	0	0	0	0	0	0	0.1	0	0	0	0	3	0	1	2	0	0	0	0	0	2	0	0	0	0	0	0	0	2	0	0	0	0	0	0	0	20	0	0	0	2	0	10
r2008p10	0	0	4	3	0	0	0	0	0	0	0	0	0	0	0	0	0	2	0	2	0.1	0	0	0	0	0	0	0	0	5	0	0	0	0	0	0	0	0	0	0	0	0	2	0	0	0	2	0	0
r2008p11	0	2	3	7	0	0	0	0	10	0	0	3	0	2	0	0.5	0	5	0	0	3	7	3	1	0	0	0	0	0.2	2	0	0	0	0	7	0	0	0	0.5	0	0	0	10	0	2	0	0	0	12
r2008p12	0	1	20	5	0	0	0	0	0	0	0	2	0	0.3	0	0	0	5	0	4	0	7	4	0	0	0	15	0	0	0	0	0	0	0	0	0	0	0	1	0	0	0	0.3	3	2	0	4	0	2
r2008p13	0	0	8	5	1	0	0	0	0	0	0.2	0	0	0	0	0	0	0	0	3	2	0	0	0	0	0	0	0	0	0	0	0	0	0	20	0	0	0.2	0	0	0	0	10	0	3	0	3	0	7
r2008p14	0	0	10	0	0	0	0	0	1	0	0	15	0	0	0	0	0	0	0	2	5	10	0	0	0	0	0	0	0	10	0	0	0	0	20	0	0	0	0	0	0	0	30	0.1	0	0	0.5	0	20
r2008p15	0	0	1	2	0	2	0	0	0	0	0	7	0	0	0	0	0	4	0	0	0	0.2	0	0	0	0	2	0	0	10	0	0	0	0	0	0	0	0	0.5	0	3	0	3	0	4	0	0.5	0	0.1
r2008p16	0	2	0.1	4	1	0	0	0.2	7	0	0	3	0	5	0	0.1	0	3	0	0	0.2	4	3	2	0.5	0	0	0	0.3	2	0	0	0	0	12	0	0	0	0.2	0	0.1	2	10	0	7	0.2	1	0	5
r2008p17	0	0	7	3	0	1	0	0.2	4	0	8	40	0	4	0	0	0	0.5	0	0	0	10	3	2	0	0	5	1	0.2	0	0	0	0	0	0	0	0	0	0	0	15	0	2	0	15	0	1	0.5	5
r2008p18	0	0	5	15	0	0	0	0	0	0	15	35	0	0	0	0	0	0	0	0	0	0	0	0	0	0	0	0	0	15	0	0	0	0	0	0	0	0	0	0	0	0	20	0.5	0	0	0	0	25
r2008p19	0	0	3	5	0	0	0	0	0	0	0	10	0	0	0	0	0	2	0	0	15	2	0	0	0	0	0	0	0	15	0	0	0	0	0	0	0.1	0	1	0	0	0	20	0	1	0	0	0	10
r2008p20	0	1	7	3	0	0	0	0	5	0	5	15	0	3	0	0.5	0	1.5	0	0	0.2	5	1	2	1	0	0	0	0	3	0	0	0	0	0	0	0	0	0	0	2	0	20	0	1	0	0.5	1	7
r2008p21	0.5	0	0	2	0	0	0	0.2	7	0	5	3	0	2	0.5	0	0	2	0	0	0	3	2	5	0	0	2	0	0.2	3	0	0	0	2	0	0	0	0	0	0	8	0	3	0	5	0	0	1	3
r2008p22	0	0	0	4	0	0	0	0	0	0	0	7	0	0	0	0	0	6	0	0	3	0	0	0	0	0	0	0	0	0	0	0	0	0	10	0	2	0.2	0	0	0	0	15	0	7	0	2	0	10
r2008p23	0	0	5	0	0	0	0	0	0	0	0	10	0	0	0	0	0	2	0	0	1	0	0	0	0	0	0	0	0	15	0	0	0	0	65	0	0	0	0	0	0	0	3	0	0	0	1	0	5
r2008p24	0	0	2	0	0	0	0	3	0	0	0	0	0	0	0	0.5	0	2	0	0	2	0	0	0	0	0	0	0	0	0	0	0	0	0	0	0	1	0	0	0	2	0	0.5	0	2	0	0	0	1
r2009p1	0	0.5	1	0.2	2	0	0	0.1	10	0.4	0	0.5	0.1	4	0	0	0	10	0	0.5	1	10	5	5	3	0	0	0	0	3	0	0.1	0	7	0	0	0	0	0	0	0.1	0	12	0.2	2	0.5	0.5	0	10
r2009p2	0	0	2	0	0	0	0	0.2	0	0	0	10	0	0	0	0.1	0	7	0	0	2	2	5	5	0	0	20	0	0	15	0	0	0	0	0	0	0	0	1	0	4	0	3	0	1	0	3	0	0.1
r2009p3	0	0	15	3	1	0	0	0	0	0	0	7	0	0	0	0.1	0	5	0	0	2	8	0	0	0	0	0	0	0	1	0	0	0	0	3	0	0	0	1	0	0	0	12	0	0	0	0	0	35
r2009p4	0	0	5	2	0	0	0	3	0	5	0	0	0	0	0	0	0	5	0	2	20	1	1	0	0	0	0	0	0	4	0	0.2	0	0	40	0	0	0	0.5	0	0.2	0	8	0	0	0	1	0	0
r2009p5	0	1	2	0	0	0	0	0.5	5	0	5	0	0	0.5	0	0.3	0	5	0	4	5	7	3	2	3	0	3	0	1	8	0	0	0	0	0	0	0	0.2	1	0	3	0	2	0	10	0	1	0	5
r2009p6	0	1	1	0	0	0	0	0	12	0	0	0	0	2	0	0.2	0	5	0	0	0.2	5	4	1	2	0	8	0	0	4	0	0	0	0	0	0	0	0	1	0	7	0	3	0	7	0	1	0	5
r2009p7	0	0	0	10	0	0	0	1	0	0	0	0	0	0	0	0	0	7	0	0.5	2	0	1	1	0	0	15	0	0	0.3	0	0	0	0	0	0	0	1	1	0	0	0	4	0	0	0	1	0	2
r2009p8	0	0	15	15	0	0	0	0	2	0	0	4	0	0	0	0	0	8	0	0.2	2	0.3	2	0	0	0	0	0	0	5	0	0	0	0	8	0	0.2	0	1	0	0	0	15	0	0	0	0	0	20
r2009p9	0	0	2	0	0	0	0	0	2	0	0	0	0	0	0	0	0	5	0	0	3	3	0	0	0	0	0	0	0	0.5	0	0	0	0	20	0	0	0	0	0	0	0	40	0	0	0	0.5	0	40
r2009p10	0	0	1	0	0	0	0	0	0	0	0	0	0	0	0	1	0	2	0	2	0	0	0	0	0	0	0	0	0	0	0	0	0	0	0.5	0	0	0	0	0	0	0	2	0	0	0	0	0	0
r2009p11	0	0.5	2	2	0	0	0	0.5	15	0	0	3	0.001	5	0	0.1	0	5	0	2	0	8	3	1	0	0	0	0	0.5	5	0	0	0	0	15	0	0	0	1	0	1	0	4	0	1	0	0.5	0	15
r2009p12	0	2	15	10	0	0	0	0	0	0	0	3	0	0.3	0	0	0	7	0	4	3	5	4	0	0	0	12	0	0	0	0	5	0	0	0	0	0	0	1	0	0	0	0	1	0	0	2	0	7
r2009p13	0	0	1	3	2	0	0	0	0	0	1	0	0	0	0	0	0	0	0	2	1	0	0	0	0	0	0	0	0	0	0	0	0	0	8	0	0	1	0	0	0	0	0.5	0	4	0	0.1	0	0
r2009p14	0	0	20	3	0	0	0	0	2	0	0	10	0	0	0	0	0	0	0	0	1	0	0	0	0	0	0	0	0	5	0	0	0	0	10	0	1	0	0.5	0	0	0	15	3	3	0	0	0	15
r2009p15	0	0	0	1	0	1	0	4	0	2	0	8	0	0	0	0	0	5	0	0	0	0.2	0	0	0	0	0	0	0	0.2	0	0	0	0	0	0	0	0	3	0	2	0	3	0	7	0	2	0	10
r2009p16	0	4	0.1	2	3	0	0	0	15	0	0	1	0	2	0	0	0	4	0	0	1	6	4	2	4	0	4	0	0.5	3	2	0	0	0.5	3	0	0	0	0.5	0	0.1	2	10	0	2	0	1	0	15
r2009p17	0	0	3	3	0	1	0	0	4	0	5	40	0	6	0	0	0	3	0	0	2	6	5	2	0	0	8	0	0.5	3	0	0	0	0	0	0	0	0	0	0	5	0	5	0	10	0	1	0.5	5
r2009p18	0	0	0	50	0	0	0	0	0	0	5	20	0	0	0	0	0	0	0	0	0	2	0	0	0	0	0	0	0.1	15	0	0	0	0	0	0	3	0	0	0	0	0	10	2	0	0	0	0	60
r2009p19	0	0	3	2	1	0	0	0	0	0	0	10	0	0	0	0	0	5	0	0	15	3	0	0	0	0	0	0	0	1	0	0	0	0	20	0	0	0	2	0	0	0	10	0	0	0	0.5	0	10
r2009p20	0	0.2	3	3	0	0	0	0	10	0	3	20	0	5	0	0.3	0	3	0	0	3	5	0.2	3	1	0	0	0	0	15	0	0	0	0	2	0	0	0.5	0	0	2	0	10	0	0.5	0	0.1	5	10
r2009p21	0.5	0	0	2	0	0	0	1	7	0	0	12	0	3	2	0	0	3	0	0	0	5	3	2	0	0	3	0	0	3	0	0	0	2	0	0	0	0	0	0	7	0	15	0	2	0	0	1	8
r2009p22	0	0	0	2	0	0	0	0	0	0	0	0	0	0	0	0	0	5	0	0	10	0	0	0	0	0	0	0	0	7	0	0	0	0	8	0	0.1	0	0	0	0	0	10	0	3	0	0.2	0	10
r2009p23	0	0	8	0	0	0	0	0	0	0	0	8	0	0	0	0	0	2	0	0	5	0	0	0	0	0	0	0	0	8	0	0	0	0	60	0	1	0	0	0	0	0	15	0	0	0	0	0	25
r2009p24	0	0	3	4	0	0	0	5	0	10	0	0.1	0	0	0	0	0	4	0	0	0	0	0	0	0	0	0	0	0.3	0	0	0	0	0	0	0	0	0	0	0	3	0	2	0	3	0	0.2	0	8
r2010p1	0	0	0.5	1	1	0	0	0	8	0	0	0.5	0	1	0	0	0	15	0	0.2	1	10	5	5	1	0	1	0	0	0	0	0	0	2	0	0	0	0	0	0	0	0	2	0	0	0.5	0.2	0	4
r2010p2	0	0	1	0	0	0	0	0.2	0	0	0	6	0	0	0	0	0	0.5	0	0	0	2	3	0.5	0	0	8	0	0	1.5	0	0	0	0	0	0	0	0	0	0	0.2	0	1	0	0	0	0.5	0	2
r2010p3	0	0	5	0	0	0	0	0	0	0	0	5	0	0	0	0	0	5	0	0	2	5	0	0	0	0	0	0	0	12	0	0	0	0	6	0	0.1	0	1	0	0	0	10	0	0.5	0	0.5	0	20
r2010p4	0	0	7	1	0	0	0	0	0	0	0	0	0	0	0	0	0	1	0	0	5	0	0.1	0	0	0	0	0	0	0	0	0	0	0	15	0	0	0	3	0	0.1	0	7	0	0	0	1	0	1
r2010p5	0	0.5	1	5	0	0	0	0.5	8	1	3	0	0	1	0	0	0	6	0	0	3	5	3	2	1	0	4	0	0.5	20	0	0	0	0	2	0	0.1	0.1	0	0	2	0	1	0	0.5	0	0.5	0	3
r2010p6	0	0	0	1	0	0	0	0	7	0	0	0	0	2	0	0.2	0	6	0	0	0.5	6	4	1	0.5	0	5	0	0.2	6	0	0	0	1	0	0	0	0	1	0	3	0	4	0	0.5	0	0.5	0	4
r2010p7	0	0	5	2	0	0	0	0	0	0	0	0	0	0	0	0	0	2	0	2	2	0	0	0.5	0	0	3	0	0	0.5	0	0	0	0	0	0	0	0.2	1	0	0	0	7	0	0	0	0	0	4
r2010p8	0	0	7	4	0	0	0	0	2	0	0	4	0	0	0	0	0	7	0	0.5	1	6	1	0	0	0	0	0	0	0.5	0	0	0	0	0	0	0	0.5	0.5	0	0	0	15	0	0	0	0	0	15
r2010p9	0	0	4	3	0	0	0	0	2	0	0	0	0	0	0	0	0	10	0	0	1	5	0	0	0	0	0	0	0	0	0	0	0	0	0.1	0	0	0.5	0	0	0	0	20	0	0	0	0.1	0	15
r2010p10	0	0	0.5	2	0	0	0	0	0	0	0	0	0	0	0	0	0	2	0	3	0	0	0	0	0	0	0	0	0	0	0	0	0	0	0	0	0	0	0	0	0	0	5	0	0	0	0	0	1
r2010p11	0	0	2	2	0	0	0	0	5	0	0	3	0	1	0	0	0	4	0	1	0	10	3	2	0	0	0	0	0.1	6	0	0	0	0	0	0	0.5	0	2	0	0	0	5	0	0.5	0	0.4	0	7
r2010p12	0	0.5	8	4	0	0	0	0	2	0	0	5	0	0.5	0	0	0	6	0	1	2	0	4	0	0	0	20	0	0	0.5	0	1	0	0	0	0	0	0	1	0	0	0	2	0.3	0	0	1	0	4
r2010p13	0	0	2	15	0	0	0	0	0	0	0.5	0	0	0	0	0	0	0	0	1	0.1	0	0	0	0	0	0	0	0	0.5	0	0	0	0	7	0	0.5	0.5	0	0	0	0	1	0	5	0	1	0	0.1
r2010p14	0	0	4	5	0	0	0	0.1	10	0	0	15	0	0	0	0	0	0	0	1	3	0	0	0	0	0	0	0	0	4	0	0	0	0	20	0	0.2	0.5	2	0	0	0	10	0.1	0	0	1	0	20
r2010p15	0	0	1	4	0	1.5	0	0	0	15	0	6	0	0	0	0	0	2	0	0	0	0.1	0	0	0	0	0	0	0	0.5	0	0	0	0	0	0	0	0	0.5	0	0.1	0	2	0	1.5	0.1	0.1	0	0.2
r2010p16	0	0.1	0.1	0.5	0	0	0	0.1	5	0	0	3	0	1	0	0.2	0	2	0	0	1	5	5	1	0.5	0	1	0	0.5	2	0	0	0	0	6	0	0	0	0.2	0	1	2	2	0	1	1	0.2	0	8
r2010p17	0	0	3	1	0	0	0	0	2	0	3	55	0	2	0	0	0	2	0	0	1	2	0.5	0.2	0	0	3	0	0.2	2	0	0	0	0	0	0	0	0	0	0	15	0	0.3	0	3	0	0.5	1	4
r2010p18	0	0	0	35	0	0	0	0	1	0	7	10	0	0	0	0	0	0	0	0.5	0.5	3	0	0	0	0	0	0	0	12	0	0	0	0	0	0	0.2	0	1	0	0	0	20	0	0	0	1	0	5
r2010p19	0	0	20	0	2	0	0	0	0	0	0	20	0	0	0	0	0	1	0	8	0	0.1	0	0	0	0	0	0	0	0.5	0	0	0	0	0	0	0	0	1	0	0	0	15	0	0	0	0	0	5
r2010p20	0	0.1	3	1	0	0	0	0	5	0	7	12	0	0.1	0	0	0	5	0	2	0	7	2	3	1	0	0	0	0.2	2	0	0	0	0	0	0	0	0	0	0	2	0	5	0	0.1	0	0	0.1	15
r2010p21	0	0	0	0.2	0	0	0	0.2	15	0	0	3	0	2	0	0	0	5	0	0	0	10	5	2	0	0	2	0	1	1	0	0	0	5	0	0	0	0	0	0	1	1	5	0	2	0	0.2	2	5
r2010p22	0	0	2	10	0	0	0	2	0	5	0	0.1	0	0	0	0	0	2	0	0	1	0	0	0	0	0	0	0	0	2	0	0	0	0	0	0	0.1	1	0	0	0.1	0	3	0	0.3	0	0	0	0.5
r2010p23	0	0	4	0	0	0	0	0	0	0	0	10	0	0	0	0	0	2	0	0	8	0	0	0	0	0	0	0	0	0.1	0	0	0	0	45	0	0.5	1	0	0	0	0	20	0	0	0	0	0	7
r2010p24	0	0	2	10	0	0	0	2	0	5	0	0.1	0	0	0	0	0	2	0	0	1	0	0	0	0	0	0	0	0	2	0	0	0	0	0	0	0.1	1	0	0	0.1	0	3	0	0.3	0	0	0	0.5
r2011p1	0	1	1.5	0.1	0.1	0	0	0	12	0	0	0.2	0	1	0	0	0	10	0	0	2	10	10	3	0.5	0	0	0	0	0.2	0	0	0	2	0.1	0	0	0	0	0	0	0.5	8	0	0	0.5	0.5	0	10
r2011p2	0	0.5	1	0	0	0	0	0.5	0	0	0	10	0	0	0	0	0	6	0	0	2	0	2	0.5	0	0	8	0	0	1	0	0	0	0	0	0	0	0	0.2	0	0.5	0	4	0	0.5	0.2	0.5	0	5
r2011p3	0	0	25	0	0	0	0	0	0	0	0	5	0	0	0	0	0	4	0	0	2	8	0	1	0	0	0	0	0	15	0	0	0	1.5	0	0	0	0	0.5	0	0	0	15	0	0	0.1	0	0	25
r2011p4	0	0	10	1	0	0	0	0	0	0	0	0	0	0	0	0	0	2	0	0	4	0	0	0	0	0	0	0	0	0	0	0	0	15	0	0	0	0	1	0	0	0	7	0	0	0	0	0	5
r2011p5	0	0.5	0.2	1	0	0	0	0	6	0	1	0	0	1	0	0	0	6	0	0	5	3	2	3	0.3	0	10	0	0.2	0.1	0	0	0	0	8	0	0	0	0.3	0	3	0	2	0	1	0	0.5	0	1
r2011p6	0	0.3	10	0.5	0	0	0	0	3	0	0	1	0	0.2	0	0.3	0	7	0	0	2	3	2	2	2	0	5	0	0	8	0	0	0	2	0	0	0	0	0.5	0	2	0	25	0	1	0	0.2	0	10
r2011p7	0	0	10	5	0	0	0	0	0	0	0	0	0	0	0	0	0	10	0	2	0.5	0	0	0	0	0	12	0	0	7	0	0	0	0	0	0	0	0.2	1	0	0	0	15	0	0	0	0	0	3
r2011p8	0	0	15	0.5	0	0	0	0	0.5	0	0	2	0	1	0	0	0	7	0	2	2	5	3	0	0	0	0	0	0	7	0	0	0	0	3	0	0	0	2	0	0	0	15	0	0	0	0	0	15
r2011p9	0	0	0	5	0	0	0	0	0	0	0	0	0	0	0	0	0	8	0	2	0	6	0	0	0	0	0	0	0	0.1	0	0	0	0	12	0	0	0.5	1	0	0	0	20	0	0	0	0	0	10
r2011p10	0	0	5	3	0	0	0	0	0	0	0	0	0	0	0	0	0	3	0	2	0	0	0	0	0	0	0	0	0	0	0	0	0	0	0	0	0	0	0	0	0	0	2	0	0	0	0	0	0
r2011p11	0	0.1	3	1	0	0	0	0	7	0	0	3	0	2	0	0.5	0	5	0	2	0	7	1	2	0	0	0	0	0.1	10	0	0	0	0.2	5	0	0	0	0.5	0	0	0	3	0	1	0.2	0	0	3
r2011p12	0	0.1	10	2	0	0	0	0	0	0	0	5	0	0.2	0	0.5	0	1	0	1	1	2	1	0	0	0	15	0	0	0.2	0	0	0	0	0	0	0	0	0.5	0	0	0	0.2	2.5	0	0	0.3	0	8
r2011p13	0	0	1	4	0	0	0	0	0	0	0.2	0	0	0	0	0	0	0	0	2	2	0	0	0	0	0	0	0	0	4	0	0	0	0	7	0	0	0.5	0	0	0	0	1	0	2	0	0.5	0	0.5
r2011p14	0	0	20	1	0	0	0	0.1	1	0	0	20	0	0	0	0	0	1	0	0.5	5	0	0	0	0	0	0	0	0	0	0	0	0	0	25	0	0.2	0	0.5	0	0	0	10	0	0	0	0	0	8
r2011p15	0	0	3	2	0	2	0	0	0.1	2	0	15	0	0	0	0	0	0	0	0	0	0.2	0	0	0	0	0	0	0	5	0	0	0	0	0	0	0	0	1	0	0	0	2	0	4	0.5	0	0	2
r2011p16	0	0.4	2	2	0	0	0	0.1	15	0	0	4	0	0.2	0	0.1	0	12	0	0	2	15	8	3	0.5	0	3	0	0.2	0.5	0.3	0	0	0.5	10	0	0	0	0.5	0	0.1	2	5	0	3	0.2	0.1	0	10
r2011p17	0	0	3	0	0	0	0	0	2	0.2	3	35	0	0.5	0	0	0	1	0	0	5	3	2	0.2	0	0	10	0	0.1	0.1	0	0	0	0	0	0	0	0	0	0	3	1	5	0	2	0	2	1	10
r2011p18	0	0	0	0	0	0	0	0.1	0.5	0	0.2	25	0	0	0	0	0	0.5	0	0.5	1	1	0	0	0	0	0	0	0.2	5	0	0	0	0	0	0	0.5	0.3	1	0	0	0	25	0.3	0	0	0	0	15
r2011p19	0	0	10	1	0	0	0	0	0	0	0.5	20	0	0	0	0	0	2	0	0	10	0.3	0	0	0	0	0	0	0	6	0	0	0	0	7	0	0.5	0	0.3	0	0	0	10	0	0	0	0.1	0	1
r2011p20	0	0	3	0.2	0.2	0	0	0	5	0	0.2	15	0	0	0	0.1	0	2	0	0	2	8	2	6	0.3	0	0	0	0	8	0	0	0	0	0.1	0	0	0	0	0	2	0	5	0	0.5	0	0.1	0.5	8
r2011p21	0.5	0	2	0.2	0	0	0	0.1	15	0	0	7	0	1	0.5	0	0	2	0	0	0	8	3	2	0	0	2	0	0	4	0	0	0	6	0	0	0	0	0	0	5	0	15	0	5	0	0	0.5	7
r2011p22	0	0	0	20	0	0	0	0.2	0	0	0	0	0	0	0	0	0	5	0	0	3	0	0	0	0	0	0	0	0	3	0	0	0	0	20	0	0.1	0	0.5	0	0	0	10	0	0	0	0.5	0	0
r2011p23	0	0	4	0	0	0	0	0	0.5	0	0	5	0	0	0	0	0	0	0	0	2	0	0	0	0	0	0	0	0	0	0	0	0	0	50	0	0	0	0	0	0	0	7	0	0	0	0	0	15
r2011p24	0	0	1	3	0	0	0	1	0	3	0	0	0	0	0	0	0	2	0	0	2	0	0	0	0	0	0	0	0	2	0	0	0	0	0	0	0	0.3	0	0	0.1	0	1	0	1	0	0.1	0	0
r2012p1	0.5	0	5	0.2	0.1	0	0	0.2	6	0	0	2	0.1	5	0	0	0	4	0	0	0.5	2	4	5	0.2	0	0	0	0	1	0	0	0	2	0	0	0	0	0	0	0	6	6	0	1	0.2	0	0	8
r2012p2	0.5	0	1	0	0	0	0	5	0	0	0	8	0	0	0	0	0	1	0	0	2	0	0.2	0.5	0	0	5	0	0	4	0	0	0	0	0	0	0	0	0.1	0	0.1	0	2	0	0	0.5	0.5	0	0
r2012p3	0	0	7	0	0	0	0	0.5	0	0	0	2	0.2	0	0	0	0	2	0	0	1	1	0	0	0	0	0	0	0	10	0	0	0	0	10	0	0	0	0.5	0	0	0	15	0	0	0	0	0	30
r2012p4	0	0	5	0	0	0	0	0.5	0	0	0	0	0	0	0	0	0	3	0	0.2	10	0	0	0	0	0	0	0	0	0	0	0	0	0	15	0	0	0	0.2	0	0	0	8	0	0	0	1	0	1
r2012p5	0	0.5	1	1	0	0	0	0.2	1	0	4	0	0	3	0	0	0	8	0	1	3	3	3	0.5	0.5	0	5	0	0.1	0.2	0	0	0	0	4	0	0.1	0	0	0	1	0	10	0	2	0	0.5	0	5
r2012p6	0	0.5	5	0.5	0	0	0	0	6	0	0	0.5	0	2	0	0.1	0	2	0	0	0	2	4	3	0.5	0	4	0	0	10	0	0	0	1	0	0	0	0	0.5	0	3	0	3	0	4	0	0.1	0	6
r2012p7	0	0	4	4	0	0	0	0	0	0	0	0	0	0	0	0	0	10	0	1	4	0	0	0	0	0	10	0	0	0	0	0	0	0	0	0	0	0.3	2	0	0	0	10	0	0	0	0	0	0
r2012p8	0	0	10	10	0	0	0	0	0	0	0	0.1	0	0.1	0	0	0	10	0	0	3	2	4	0	0	0	0	0	0	15	0	0	0	0	8	0	0	0	1	0	0	2	15	0	0	0	0	0	3
r2012p9	0	0	8	3	0	0	0	0	0	0	1	0	0	0	0	0	0	2	0	2	1	3	0	0	0	0	0	0	0	0	0	0	0	0	15	0	0	0.5	0	0	0	0	25	0	0	0	0.5	0	15
r2012p10	0	0	5	4	0	0	0	0	0	0	0	0	0	0	0	0.3	0	2	0	0.2	0	0	0	0	0	0	0	0	0	2	0	0	0	0	0	0	0	0	0	0	0	0	0.5	0	0	0	0.2	0	0
r2012p11	0	0.1	3	1	0	0	0	0.1	5	0	0	2	0	3	0	1	0	8	0	0	0	5	3	1	0	0	0	0	0.5	6	0	0	0	0	5	0	0	0	0	0	0.5	0	5	0	2	0	0	0	8
r2012p12	0	1	0	2	0	0	0	0	0	0	0	7	0	0	0	0	0	1	0	0.5	1	0	1	0	0	0	20	0	0	10	0	0	0	0	0	0	0	0	1	0	0	0	2	2	0	0	2	0	0
r2012p13	0	0	7	0	0	0	0	0	0	0	0.5	0	0	0	0	0	0	0	0	0.2	0.5	0	0	0	0	0	0	0	0	15	0	0	0	0	1	0	0	2	0	0	0	0	2	0	2	0	0.5	0	1
r2012p14	0	0	5	0	0	0	0	0	0	0	0	10	0	0	0	0	0	0	0	0	2	0	0	0	0	0	0	0	0	0	0	0	0	0	30	0	0	0	0.1	0	0	0	10	0	0	0	0	0	7
r2012p15	0	0	2	0.5	0	0.1	0	0.1	0	1	0	15	0	0	0	0	0	2	0	0	0	0	0	0	0	0	0	0	0	12	0	0	0	0	0	0	0	0	0.2	0	0.2	0	3	0	0.5	3	0.2	0	0
r2012p16	0	0.5	0.5	0.5	0	0	0	0	5	0	0	2	0	1	0	0.3	0.3	8	0	0	0	3	5	1	0.5	0	2	0	0.1	0.4	0.2	0	0	2	12	0	0	0	0.1	0	0.1	1	5	0	2	0.2	0.2	0	15
r2012p17	0	0	1	2	0	1	0	0	1	0.1	2	50	0	3	0	0	0	1	0	0	3	3	0.1	0	0	0	6	0	0.1	0	0	0	0	0	0	0	0	0	0.5	0	7	2	7	0	3	0	1	0	2
r2012p18	0	0	7	15	0	0	0	0.1	0.1	0	3	30	0	0	0	0	0	0.5	0	0	2	0.1	0	0	0	0	0	0	0	10	0	0	0	0	0	0	0	0.2	0.2	0	0	0	10	0	0	0	0	0	3
r2012p19	0	0	2	1	0	0	0	0	0	0	0	20	0	0	0	0	0	2	0	0	8	0.5	0	0	0	0	0	0	0	35	0	0	0	0	0	0	0.2	0	0.2	0	0	0	20	0	0	0	0.1	0	5
r2012p20	0	0.2	3	1	0	0	0	0	4	0	4	20	0	2	0	0.5	0	2	0	0	1	4	1	2	0	0	0	0	0.2	1	0	0	0	0	1	0	0	0	0	0	4	1	4	0	1	0	0.2	1	4
r2012p21	0	0	0.3	0.2	0	0	0	0.1	25	0	0.1	7	0	5	0.5	0	0	2	0	0	0	4	4	2	0.1	0	2	0	0.1	3	0	0	0	3	0	0	0	0	0	0	5	1	10	0	3	0	0.2	2	4
r2012p22	0	0	0	7	0	0	0	0	0	0	0	0.3	0	0	0	0	0	2	0	0	10	0	0	0	0	0	0	0	0	30	0	0	0	0	10	0	0	0.2	0	0	0	0	8	0	0	0	1	0	0.1
r2012p23	0	0	3	0	0	0	0	0	0	0	0	15	0	0	0	0	0	0	0	0	2	0	0	0	0	0	0	0	0	2	0	0	0	0	65	0	0	0	0.2	0	0	0	10	0	0	0	0	0	10
r2012p24	0	0	0.3	4	0	0	0	0	0	5	0	0	0	0	0	0.2	0	1	0	0	5	0	0	0	0	0	0	0	0	0.2	0	0	0	0	0	0	0	0.5	0.3	0	0.1	0	1	0	1	0	1	0	0.1
r2013p1	0	0.5	5	0	0.5	0	0	0	15	0	0	1	0.2	3	0	0	0	15	0	0.5	1	8	8	4	1	0	3	0	0	0.1	0	0	0	5	1	0	0	0	0.5	0	1	2	1	0	0.2	0.5	0	0	8
r2013p2	0	0	2	0	0	0	0	1	0.5	0	0	10	0	0	0	0	0	3	0	0	3	0	2	2	0	0	8	0	0	15	0	0	0	0	0	0	0	0	1	0	0	0	8	0	0	0.1	0.4	0	10
r2013p3	0	0	85	0	0	0	0	0	0	0	0	3	0	0	0	0	0	8	0	0	2	2	0	0.5	0	0	0	0	0	0	0	0	0	0	5	0	0	0	1	0	0	0	20	0	0	0	0	0	20
r2013p4	0	0	15	0	0	0	0	7	0	0	0	0	0	0	0	0	0	5	0	0	15	0	0	0	0	0	0	0	0	0	0	0	0	0	0	0	0	0	0.2	0	0	0	15	0	0	0	0.5	0	5
r2013p5	0	0	5	2	0	0	0	0.2	1	0	4	0	0	0	0	1	0	15	0	65	3	3	3	0	0	0	10	0	0.3	1	0	0	0	0	10	0	0	0	0	0	3	0	6	0	2	0	2	0	2
r2013p6	0	0.5	0	0	0	0	0	0.1	8	0	0	2	0	0	0	0	0	5	0	0	3	5	8	5	0.5	0	8	0	0	2	0	0	0	0	0	0	0	0	1	0	1	0	8	0	1	0	0.5	0	7
r2013p7	0	0	0	15	0	0	0	0.1	0	0	0	0	0	0	0	0	0	15	0	1	12	0	0	0	0	0	3	0	0	0	0	0	0	0	0	0	0	1	3	0	0	0	10	0	0	0	0	0	5
r2013p8	0	0	5	3	0	0	0	0	0	0	0	0.5	0	2	0	0	0	8	0	0	2	3	3	0	0	0	0	0	0	10	0	0	0	0	0	0	0	0	1	0	0	0	20	0	0	0	0	0	10
r2013p9	0	0	5	1	0	0	0	0.01	2	0	0	0	0	0	0	0	0	6	0	3	4	8	0	0	0	0	0	0	0	0.5	0	0	0	0	8	0	0	0	1	0	0	0	25	0	0	0	0	0	10
r2013p10	0	0	5	10	0	0	0	0.1	0	0	0	0	0	0	0	0	0	4	0	0	0	0	0	0	0	0	0	0	0	0.1	0	0	0	0	0	0	0	0	0	0	0	0	10	0	0	0	1	0	8
r2013p11	0	1	6	0	0	0	0	0.2	15	0	0	8	0	2	0	0	0	3	0	2	0	10	3	2	0	0	0	0	0	7	0	0	0	0	4	0	0	0	1	0	3	0	8	0	1	0	0	0	12
r2013p12	0	0	10	2	0	0	0	0	0	0	0	10	0	0.5	0	0.5	0	15	0	0.5	8	3	5	0	0	0	20	0	0	6	0	0	0	0	0	0	0	0	0.5	0	0	0	15	5	0	0	1	0	10
r2013p13	0	0	0	3	0	0	0	0.5	0	0	0	0	0	0	0	0	0	0	0	0	2	0	0	0	0	0	0	0	0	5	0	0	0	0	2	0	0	1	0	0	0	0	0.3	0	2	0	0.5	0	0
r2013p14	0	0	10	0.2	0	0	0	10	10	0	0	25	0	0	0	0	0	0	0	0	10	0	0	0	0	0	0	0	0	0	0	0	0	0	30	0	0	0.2	0.5	0	0	5	25	0	0	0	0	0	10
r2013p15	0	0	3	2	0	0.4	0	0	0	2	0	10	0	0	0	0	0	2	0	0	0.2	2	0	0	0	0	0	0	0	8	0	0	0	0	0	0	0	0	1	0	0	0	10	0	1	0.2	2	0	5
r2013p16	0	0.1	2	2	0	0	0	0.1	5	0	0	15	0	1	0	0.1	0.5	10	0	0	0	6	8	3	1	0	2	0	0	10	0	0	0	0.1	10	0	0	0	0.2	0	0.1	0.5	5	0	0.5	0.2	0.5	0	8
r2013p17	0	0	5	2	0	1	0	0	3	1	5	45	0	1	0	0	0	4	0	0	4	5	0.5	0	0	0	10	0	0.1	0.1	0	0	0	0	15	0	0	0	0	0	3	0	5	0	2	2	0	0	5
r2013p18	0	0	3	15	0	0	0	0	0	0	1	35	0	0	0	0	0	3	0	0	4	0	0	0	0	0	0	0	0	0	0	0	0	0	0	0	1	0	1	0	0	0	15	0	0	0	0	0	8
r2013p19	0	0	3	5	0	0	0	0	0	0	0	20	0	0	0	0	0	3	0	0	15	5	0	0	0	0	0	0	0	0.5	0	0	0	0	0.2	0	0.5	0	0.5	0	0	0	15	0	0	0	0.5	0	5
r2013p20	0	0	1	1	0	0	0	0	8	0	1	25	0	0	0	0.5	0	8	0	0	1	6	4	0.5	0	0	0	0	0	2	0	0	0	0	0.5	0	0.1	0	0.2	0	2	2	6	0	0.5	0	0.3	0.5	6
r2013p21	0	0	2	0	0	0	0	0.3	10	0	2	10	0	1	0	0	0	3	0	3	1	10	3	2	0	0	2	0	0	3	0	0	0	3	0	0	0	0	0	0	5	1	10	0	4	0	0	2	6
r2013p22	0	0	0	10	0	0	0	0	0	0	0	1	0	0	0	0	0	10	0	0	35	0	0	0	0	0	0	0	0	0.1	0	0	0	0	20	0	1	1	0	0	0	0	3	0	0	1	1	0	10
r2013p23	0	0	5	0	0	0	0	0	4	0	0	4	0	0	0	0	0	1	0	0	8	0	0	0	0	0	0	0	0	3	0	0	0	0	30	0	0	0	2	0	0	0	20	0	0	0	0	0	40
r2013p24	0	0	1	8	0	0	0	0	0	3	0	0	0	0	0	0.1	0	3	0	0	3	0	0	0	0	0	0	0	0	0.5	0	0	0	0	0	0	0	0	0.5	0	0.2	0	5	0	0.5	0	1	0	0
r2014p1	0	0.5	1	0.3	0	0	0	0	15	0	0	3	0	3	0	0.1	0	3	0	0.5	3	8	5	3	2	0	3	0	0	1	0	0	0	3	0	0	0	0	0	0	0.2	0.5	8	0	0.3	0.5	0.5	0	10
r2014p2	0	1	2	0	0	0	0	5	4	0	0	15	0	0	0	0	0	3	0	0	1	0	1	0	0	0	8	0	0	0	0	0	0	0	0	0	0	0	1	0	0	0	15	0	0	0.5	0	0	3
r2014p3	0	0	25	0	0	0	0	0.5	1	0	0	3	0	0	0	0	0	3	0	2	3	2	1	0	0	0	0	0	0	0	0	0	0	0	7	0	0	0	1	0	0	0	15	0	0	0	0	0	10
r2014p4	0	0	7	0	0	0	0	0	0	0	0	0	0	0	0	0	0	2	0	0	15	0	0	0	0	0	0	0	0	0	0	0	0	0	20	0	0	0	1	0	0	0	10	0	0	0	0.2	0	0.1
r2014p5	0	0.5	2	5	0	0	0	1	1	0	3	0	0	3	0	0.5	0	4	0	0	2	6	4	0	0.5	0	8	0	1	0.3	0	0	0	0	0	0	0	0	1	0	2	1	7	0	2	0	1	0	3
r2014p6	0	2	3	1.5	0	0	0	0.2	10	0	1	1	0	0.5	0	0.5	0	6	0	0	2	10	7	5	0.5	0	5	0	0	5	0	0	0	2	0	0	0	0	0.5	0	5	0.3	5	0	5	0	0.1	0	5
r2014p7	0	0	1	5	0	0	0	0	0	0	0	0	0	0	0	0	0	25	0	3	10	0	0	0	0	0	8	0	0	0	0	0	0	0	0	0	0	0.2	4	0	0	0	10	0	0	0	0.5	0	2
r2014p8	0	0	10	2	0	0	0	0	3	0	0	1	0	0.5	0	0	0	5	0	1	3	4	3	0	0	0	0	0	0	10	0	0	0	0	5	0	0	0	0.5	0	0	0	10	0	0	0	0	0	5
r2014p9	0	0	5	2	0	3	0	0	2	0	3	0	0.2	0	0	0	0	4	0	2	2	7	0	0	0	0	0	0	0	8	0	0	0	0	8	0	0	0	0.2	0	0	0	30	0	0	0	0	0	6
r2014p10	0	0	3	25	0	0	0	0.3	0	0	0	0	0	0	0	2	0	3	0	5	0	0	0	0	0	0	0	0	0	0	0	0	0	0	8	0	0	0	0	0	0	0	20	0	0	0	3	0	5
r2014p11	0	0	7	2	0	0	0	0.1	10	0	0	4	0	3	0	0	0	3	0	1	0	8	3	2	0	0	0	0	0	5	0	0	0	0	5	0	0	0	2	0	0	0.2	5	0	0.5	0	1	0	1
r2014p12	0	0.1	4	2	0	0	0	0	0	0	0	5	0	0	0	1	0	5	0	3	2	0	3	0	0	0	20	0	0	0	0	0	0	0	0	0	0	0	1	0	0	0.2	7	0	0	0	0.5	0	10
r2014p13	0	0	0	3	0	0	0	1	0	0	0	0	0	0	0	0	0	2	0	1	0	0	0	0	0	0	0	0	0	2	0	0	0	0	25	0	0	2	0	0	0	0	4	0	2	0	0.5	0	4
r2014p14	0	0	10	0.2	0	0	0	0	3	0	0	15	0	0	0	0	0	2	0	2	8	0	0	0	0	0	0	0	0	0.2	0	0	0	0	30	0	0	0.1	0	0	0	0	10	0	0	0	0	0	8
r2014p15	0	0	1	2	0	0	0	0	0	10	0	10	0	0	0	0.1	0	3	0	0	0	0	0	0	0	0	0	0	0.5	2	0	0	0	0	0	0	0	0	0.5	0	0	0	5	0	0	0.2	0	0	0.1
r2014p16	0	1	1	1	0	0	0	0	10	0	0	10	0	2	0	0.3	0	3	0	3	2	8	5	2	1	0	0	0	0	1	0	0	0	0.5	15	0	0	0	0	0	3	4	8	0	1	0.2	1	0	8
r2014p17	0	0	3	2	0	0	0	0	2	25	5	50	0	2	0	0	0	1	0	0	2	2	1	0	0	0	10	0	0	0	0	0	0	0	0	0	0	0	0	0	10	3	7	0	15	0	2	0	1
r2014p18	0	0	3	5	0	0	0	0.2	0	0	1	40	0	0	0	0	0	0	0	0	5	0	0	0	0	0	0	0	0	0	0	0	0	0.2	15	0	0	0	1	0	0	0	15	0	0	0	0	0	5
r2014p19	0	0	1	1	0	0	0	0	0	0	0	30	0	0	0	0	0	1	0	0	8	0	0	0	0	0	0	0	0	0.1	0	0	0	0	8	0	0.5	0.5	0.5	0	0	0	15	0	0	0	0.5	0	0
r2014p20	0	0	8	0	0	0	0	0	6	0	2	30	0	4	0	0.2	0	4	0	0	0.5	5	0	2	0	0	0	0	0	0.1	0	0	0	0	0	0	0	0	0	0	0	0	6	0	2	0	0.5	0	8
r2014p21	0.5	0	1	1	0	0	0	0.1	8	0	0	12	0	5	0	0	0	1	0	3	0.5	10	3	3	0	0	1	0	0	5	0	0	0	8	2	0	0	0	0	0	2	0	5	0	8	0	0	2	8
r2014p22	0	0	0	2	0	0	0	3	0	0	0	5	0	0	0	0	0	6	0	0	6	0	0	0	0	0	0	0	0	2	0	0	0	0	20	0	0	1	0	0	0	0	20	0	0	8	15	0	2
r2014p23	0	0	5	0	0	0	0	0	10	0	0	10	0	0	0	0	0	2	0	0	3	0	0	0	0	0	0	0	0	5	0	0	0	0	20	0	0	0	0.5	0	0	0	20	0	0	0	1	0	30
r2014p24	0	0	0	2	0	0	0	0	0	0	0	0.1	0	0	0	0.2	0	2	0	0	1	0	0	0	0	0	0	0	0	0	0	0	0	0	0	0	0	0	0	0	3	0	8	0	0	0	0	0	0
r2015p1	0	1	3	1	0	0	0	0.1	5	0	0	3	0	5	0	0	0	7	0	0	3	5	1	7	3	0	1	0	0	2	0	0	0	8	0	0	0	0	0.3	0	0.5	3	10	0	0	1	0.1	0	10
r2015p2	0	2	2	0	0	0	0	0	0	0	0	15	0	0	0	0	0	5	0	0	1	0	2	1	0	0	8	0	0	0	0	0	0	0	0	0	0	0	0.5	0	0	0	2	0	0	0.5	1	0	2
r2015p3	0	0	15	0	0	0	0	8	3	0	0	10	0	1	0	0	0	5	0	2	2	2	1	2	0	0	0	0	0	0	0	0	0	0	10	0	0	0	1	0	0	0	25	0	0	0	0	0	10
r2015p4	0	0	5	0	0	0	0	0	0	0	0	0	0	0	0	0	0	3	0	0	2	0	0	0	0	0	0	0	0	0	0	0	0	0	10	0	0	0	0.5	0	0	0	20	0	0	0	0.5	0	8
r2015p5	0	0	2	2	0	0	0	3	10	0	2	0	0	1	0	2	0	10	0	0	8	1	5	0	0.5	0	12	0	0.2	2	0	0	0	0	1	0	0	0	0.5	0	1	1	15	0	3	0	4	0	2
r2015p6	0	1	10	2	0	0	0	0.2	2	0	0	0	0	1	0	0.1	0	3	0	0	1	5	2	2	0	0	3	0	0	8	0	0	0	5	0	0	0	0	0.5	0	3	0	10	0	3	0	1	0	2
r2015p7	0	0	15	5	0	0	0	0.1	0	0	0	0	0	0	0	0	0	10	0	0.2	4	0	0	0	0	0	5	0	0	0	0	0	0	0	0	0	0	0	0.5	0	0	0	10	0	0	0	0.3	0	2
r2015p8	0	0	10	5	0	0	0	0	1	0	0	8	0	0.5	0	0	0	4	0	3	2	3	2	0	0	0	0	0	0	0	0	0	0	0	0	0	0	0	1	0	0	0	20	0	0	0	0	0	8
r2015p9	0	0	10	2	0	0	0	1	1	0	0	0	0	0	0	1	0	5	0	1	1	8	0	0	0	0	0	0	0	2	0	0	0	0	10	0	0	0	0	0	0	0	25	0	0	0	0.5	0	10
r2015p10	0	0	4	10	0	0	0	0	0	0	0	0	0	0	0	8	0	2	0	2	0	0	0	0	0	0	0	0	0	20	0	0	0	0	5	0	0	0	0	0	0	0	10	0	0	0	2	0	3
r2015p11	0	0	5	2	0	0	0	0.1	10	0	0	8	0.5	1	0	0.1	0	5	0	0	0.5	15	1	1	0	0	2	0	0	5	0	0	0	0	0.5	0	0	0	0.2	0	0.5	0.5	10	0	4	0	0.5	0	1
r2015p12	0	2	15	2	0	0	0	0	0	0	0	3	0	0.1	0	1	0	8	0	2	4	0	2	0	0	0	15	0	0	0.1	0	0	0	0	0	0	0	0	1	0	0	0	1	0	0	0	5	0	3
r2015p13	0	0	1	1	0	0	0	5	0	0	0	0	0	0	0	0	0	0.5	0	0.5	0.5	0	0	0	0	0	0	0	0	5	0	0	0	0	8	0	0	2	0	0	0	0	0.5	0	0.2	0	2	0	3
r2015p14	0	0	1	0	0	0	0	0	0	0	0	40	0	0	0	0	0	0.5	0	0	2	0	0	0	0	0	0	0	0	35	0	0	0	0	5	0	0.1	0	0	0	0	0	5	0	0	0	0.3	0	10
r2015p15	0	0	0.5	0.5	0	0	0	0.5	0	0	0	2	0	0	0	0	0	0.5	0	0	0.5	0	0	0	0	0	0	0	0	15	0	0	0	0	0	0	0	0	1	0	0	0	1	0	0	0.3	0.5	0	0.3
r2015p16	0	1	2	0.5	0	0	0	0	5	0	0	15	0	1	0	0.5	0.3	3	0	0	0.1	5	1	2	2	0	2	0	0	10	0	0	0	2	15	0	0	0	0.2	0	1	1	3	0	0.5	0.2	1	0	3
r2015p17	0	0	2	0.5	0	1	0	0	0.5	8	5	70	0	1	0	0	0	1	0	0	5	5	0.5	0	0	0	15	0	0	0	0	0	0	0	0	0	0	0	0	0	1	0.2	5	0	2	0	3	0	0.5
r2015p18	0	0	4	1	0	0	0	0	0	0	0	60	0	0	0	0	0	5	0	0	2	0	0	0	0	0	0	0	0	15	0	0	0	0	3	0	0	0	0	0	0	0	2	0	0	0	0	0	2
r2015p19	0	0	0	2	0	0	0	0	0	0	0	20	0	0	0	0	0	1	0	0	5	0	0	0	0	0	0	0	0	5	0	0	0	0	2	0	10	1	0	0	0	0	1	0	0	0	1	0	0.1
r2015p20	0	0	5	1	0	0	0	0	3	0	3	30	0	0.5	0	0.5	0	5	0	0	0	3	1	2	0	0	0	0	0	1	0	0	0	0	5	0	0	0	0	0	1	0	5	0	1	0	1	1	3
r2015p21	0	0	2	0.1	0	0	0	0	2	0	0	8	0	2	0	0	0	0.5	0	0	1	4	0.5	2	0	0	0.5	0	0.2	3	0	0	0	10	0	0	0	0	1	0	2	1	8	0	4	0	0	1	3
r2015p22	0	0	0	2	0	0	0	0	0	0	0	10	0	0	0	0	0	5	0	0	10	0	0	0	0	0	0	0	0	10	0	0	0	0	15	0.1	0	1	0	0	0	0	3	0	0	3	0.5	0	0.5
r2015p23	0	0	5	0	0	0	0	0	0	0	0	20	0	0	0	0	0	0.5	0	0	1	0	0	0	0	0	0	0	0	20	0	0	0	0	10	0	0	0.1	1	0	0	0	4	0	0	0	0.2	0	2
r2015p24	0	0	0.1	1	0	0	0	0	0	0	0	1	0	0	0	0.5	0	1	0	0	0.5	0	0	0	0	0	0	0	0	1	0	0	0	0	0	0	0	0.3	0	0	2	0	1	0	0	0	1	0	3
r2016p1	0	0.5	2	1	0	0	0	0	5	0	0	3	0	8	0	0.2	0	2	0	0	0	2	2	4	0.3	0	0.5	0	0	1	0	0	0	10	2	0	0	0	0.2	0	0.5	8	15	0	0.5	0	0	0	5
r2016p2	0	1	2	0.5	0	0	0	0	3	0	0	25	0	0	0	0	0	3	0	0	1	0	1	3	0	0	5	0	0	0	0	0	0	0	0	0	0	0.3	2	0	0	0	3	0	0	0	1	0	10
r2016p3	0	0	15	0	0	0	0	0.5	5	0	0	3	0	0	0	0	0	2	0	0	2	0	1	1	0	0	0	0	0	0	0	0	0	0.5	2	0	0	0	2	0	0	0	20	0	0	0	0	0	2
r2016p4	0	0	5	2	0	0	0	0	0	0	0	0	0	0	0	0.2	0	2	0	0	5	0	0	0	0	0	0	0	0	3	0	0	0	0	2	0	0	0	1	0	0	0	15	0	0.5	0	0	0	8
r2016p5	0	0.5	2	2	0	0	1	0.5	2	0	10	0	0	2	0	0.1	0	5	0	0	10	2	5	0	0.3	0	5	0	0.5	4	0	0	0	0	3	0	0	0	0.5	0	0.5	2	20	0	2	0	2	0	8
r2016p6	0	0.2	5	0.5	0	0	0	1	5	0	0	0	0	1	0	0.1	0	0	0	0	0	2	1	1	0.2	0	3	0	0	3	0	0	0	1	0	0	0	0	0.5	0	1	0	10	0	0.5	0	1	0	3
r2016p7	0	0	3	5	0	0	0	0	0	0	0	0	0	0	0	0	0	10	0	3	2	0	0	2	0	0	2	0	0	0	0	0	0	0	0	0	0	0	3	0	0	0	5	0	0	0	0	0	10
r2016p8	0	0	5	1	0	0	0	0	0	0	0	5	0	1	0	0	0	1	0	0.5	2	1	0.5	0	0	0	0	0	0	0	0	0	0	0	2	0	0	0	1	0	0	1	15	0	0	0	0	0	10
r2016p9	0	0	10	0.5	0	0	0	0	0.5	0	0	0	0	0	0	0	0	3	0	0	4	4	0	0	0	0	0	0	0	0.1	0	0	0	0	15	0	0.5	0	0.5	0	0	0	30	0	0	0	1	0	15
r2016p10	0	0	10	15	0	0	0	0	0	0	0	0	0	0	0	0.2	0	1	0	1	0.1	0	0	0	0	0	0	0	0	3	0	0	0	0	0	0	0	0	0.5	0	0	0	5	0	0	0	1	0	20
r2016p11	0	0	10	5	0	0	0	0.1	8	0	0	10	0	0.5	0	0	0	1	0	0	0.5	3	1	0.5	0	0	1	0	0	2	0	0	0	0	0	0	0	0	1	0	1	0.5	15	0	0.5	0	0	0	1
r2016p12	0	0.5	20	3	0	0	0	0	3	0	0	8	0	0.1	0	0.1	0	1	0	1	0.5	0	2	0	0	0	5	0	0	0	0	0	0	0	0	0	0	0	1	0	0	0	3	0	0	0	4	0	8
r2016p13	0	0.5	5	1	0	0	0	0	0	0	0	0	0	0	0	0	0	1	0	3	0.5	0	0	0	0	0	0	0	0	3	0	0	0	0	15	0	0	0	0	0	0	0	1	0	0.2	0	0.5	0	10
r2016p14	0	0	5	0.1	0	0	0	0	0	2	0	20	0	0	0	0	0	1	0	2	5	0	0	0	0	0	0	0	0	10	0	0	0	0	20	0	0	0	0.2	0	0	1	10	0	0	0	3	0	5
r2016p15	0	0	5	2	0	1	0	1	0	0	0	8	0	0	0	0	0	1	0	0	10	0	0	0	0	0	0	0	0	5	0	0	0	0	0	0	0	0	1	0	0	0	5	0	0	2	3	0	10
r2016p16	0	0.5	1	2	0	0	0	0	5	0	0	15	0	3	0	0.1	0	1	0	0	0	1	0.5	2	1	0	0.5	0	0	8	0	0	0	1	8	0	0	0	1	0	1	2	25	0	0.3	0.5	1	0	3
r2016p17	0	0	1	1	0	1	0	0	5	10	15	50	0	1	0	0	0	1	0	0	4	2	0.2	0	0	0	8	0	0.5	0	0	0	0	0	0	0	0	0	0	0	5	0	5	0	3	0	2	0	8
r2016p18	0	0	0	5	0	0	0	0	0	0	0	40	0	0	0	0	0	1	0	0	1	0	0	0	0	0	0	0	0	25	0	0	0	0	0	0	0.5	0	0.5	0	0	0	15	0	0	0	0	0	10
r2016p19	0	0	2	0.2	2	0	0	0	0	0	0	15	0	0	0	0	0	1	0	0	2	0	0	0	0	0	0	0	0	25	0	0	0	0	2	0	0.5	0	0.2	0	0	0	1	0	0	0	0.3	0	0
r2016p20	0	0	2	0.5	0	0	0	0	3	0	3	30	0	2	0	0.1	0	2	0	0	0	3	1	0.5	0	0	0	0	0	0.2	0	0	0	0	2	0	0	0	0.3	0	2	0	5	0	0.5	0	0	0.5	3
r2016p21	0	0	1	0.2	0	0	0	0	4	0	0	15	0	5	0	0	0	0.2	0	0	0	0.5	0.5	1	0	0	0.5	0	0	1	0	0	0	15	0	0	0	0	1	0	10	2	10	0	2	0	0	2	5
r2016p22	0	0	1	0.5	0	0	0	0	0	0	0	15	0	0	0	0	0	0.5	0	0	1	0	0	0	0	0	0	0	0	15	0	0	0	0	7	0	0	0	0	0	0	0.1	2	0	0	2	1	0	30
r2016p23	0	0	10	0	0	0	0	0	5	0	0	15	0	0	0	0	0	1	0	0	0.2	0	0	0	0	0	0	0	0	10	0	0	0	0	40	0	0	0	0.2	0	0	0	3	0	0	0	1	0	8
r2016p24	0	0	3	0.5	0	0	0	0.1	0	0	0	5	0	0	0	0.5	0	2	0	0	3	0	0	0	0	0	0	0	0	8	0	0	0	0	0	0	1	0.2	0	0	3	0	5	0	0	0	2	0	15
r2017p1	0	2	3	3	0.2	0	0	0	5	0	0	5	0	8	0	0	0	1	0	0	0.5	5	2	10	0.2	0	0.5	0	0	4	0	0	0	20	0	0	0	0	1	0	1	3	15	0	0	0	0	0	0
r2017p2	0	1	2	0	0.5	0	0	0	0.5	0	0	25	0	0	0	0	0	3	0	0	1	0	2	5	0	0	2	0	0	4	0	0	0	0	0	0	0	0	3	0	0	0	2	0	0	0.5	3	0	15
r2017p3	0	0	15	10	0	0	0	5	15	0	0	5	0	0.1	0	0	0	4	0	0	1	0	0.1	0	0	0	0	0	0	0	0	0	0	3	1	0	0	0	2	0	0	0	20	0	0	0	0	0	2
r2017p4	0	0	10	0.5	0	0	0	0	0	0	0	0.5	0	0	0	1	0	4	0	0	8	0	2	0	0	0	0	0	0	1	0	0	0	0	0	0	0.1	0	2	0	0	0	15	0	0	0	0	0	6
r2017p5	0	0	20	5	0	0	0.2	1	1	0	5	0	0	2	0	0.5	0	4	0	0	5	4	3	2	0.3	0	5	0	0.5	2	0	0	0	0	0.5	0	0	0	2	0	1	8	20	0	2	0	1	0	8
r2017p6	0	0.5	3	2	0	0	0	1	8	0	0	0	0	5	0	0.1	0	0	0	0	0	5	2	1	0.1	0	3	0	0	0	0	0	0	3	0	0	0	0	2	0	7	0	7	0	1	0	1	0	1
r2017p7	0	0	5	10	0	0	0	0	0	0	0	0	0	0	0	0	0	15	0	2	1	0	0	0	0	0	0	0	0	0.5	0	0	0	0	0	0	0	0	2	0	0	0	8	0	0	0	0.5	0	5
r2017p8	0	0	4	5	0	0	0	0	0	0	0	5	0	0.2	0	0	0	3	0	0	2	0.2	0	0	0	0	0	0	0	0	0	0	0	2	3	0	0	0	0.5	0	0	3	15	0	0	0	0	0	1
r2017p9	0	0	5	5	0	0	0	0	1	0	0	0	0	0	0	0	0	2	0	1	1	5	0	0	0	0	0	0	0	0	0	0	0	0	10	0	0.5	0	0	0	0	0	30	0	0	0	0	0	8
r2017p10	0	0	20	10	0	0	0	0	0	0	0	0	0	0	0	0.2	0	0.5	0	0.3	0.5	0	0	0	0	0	0	0	0	8	0	0	0	0	0	0	0	0	0	0	0	0	5	0	0	0	2	0	20
r2017p11	0	1	1	1	0	0	0	0.1	5	0	0	7	0	3	0	0	0	1	0	0	1	2	2	0.5	0	0	1	0	0	0	0	0	0	0	0.1	0	0	0	1	0	0	0	10	0	1	0	0.2	0	1
r2017p12	0	1	15	15	0	0	0	0.1	10	0	0	5	0.5	2	0	1	0	2	0	0	2	0	4	0.1	0	0	6	0	0	1	0	0	0	0	0	0	0	0	1	0	0	0	5	0	0	0	2	0	10
r2017p13	0	0	4	0.5	0.5	0	0	0.5	0	0	0	0	0	0	0	0	0	3	0	6	0.1	0.2	0	0	0	0	0	0	0	8	0	0	0	0	15	0	0.3	0	0	0	0	0	1	0	0	0	3	0	5
r2017p14	0	0	4	0.1	0	0	0	0	0	3	0	20	0	0	0	0	0	4	0	0	8	0	0	0	0	0	0	0	0	0	0	0	0	0	10	0	0	0	0	0	0	0	10	0	0	0	0.5	0	5
r2017p15	0	1	4	0	1	0	0	4	0	2	0	8	0	0	0	0	0	2	0	0	2	0	0	0	0	0	0	0	0	20	0	0	0	0	0	0	0.3	0	1	0	0	0	2	0	0	0.1	2	0	2
r2017p16	0	1	0.1	2	0	0	0	0	7	0	0	15	0	2	0	0	0	1	0	0	0	1	0.5	1	0.5	0	1	0	0	0	0	0	0	2	10	0	0	0	0.5	0	10	1	5	0	0.3	0	2	0	5
r2017p17	0	2	2	2	0	0	0	0	2	10	10	45	0	0.1	0	0	0	1	0	0	1	2	2	0	0	0	10	0	0.2	0	0	0	0	0	0	0	0	0	0	0	8	3	8	0	1	0	1	0	10
r2017p18	0	0	3	10	0	0	0	0	0	0	0	50	0	0	0	0	0	2	0	0	1	0	0	0	0	0	0	0	0	0	0	0	0	0	0	0	0.1	0	0.5	0	0	0	10	0	0	0	0	0	1
r2017p19	0	0	3	0.5	4	0	0	0	0	0	0	15	0	0	0	0	0	0	0	0	1	0	0	0	0	0	0	0	0	4	0	0	0	0	2	0	1	0	0.5	0	0	0	1	0	0	0	1	0	0
r2017p20	0	0	2	1	0	0	0	0	4	0	5	20	0	0.5	0	0.5	0	3	0	0	0	3	0.5	1	0	0	0	0	0	0.1	0	0	0	0	0	0	0	0	0	0	5	0	4	0	0.3	0	0.1	2	0
r2017p21	0.5	0	0	0	0	0	0	0	6	0	0	15	0	1	0	0	0	2	0	0	0	1	0.2	5	0	0	1	0	0	0	0	0	0	15	0	0	0	0.5	0	0	10	0	5	0	2	0	0.2	3	0.5
r2017p22	0	0	0	1	0	0	0	0	0	0	0	8	0	0	0	0	0	2	0	0	3	0	0	0	0	0	0	0	0	5	0	0	0	0	15	0	0	0.2	0	0	0	0	2	0	0	0.1	2	0	15
r2017p23	0	0	10	2	0	0	0	0	5	0	0	10	0	0	0	0	0	1	0	0	1	0	0	0	0	0	0	0	0	10	0	0	0	0	35	0	0.1	0	0.5	0	0	0	15	0	0	0	3	0	5
r2017p24	0	0	2	1	0	0	0	0	0	1	0	1	0	0	0	0.1	0	3	0	0	3	0	0	0	0	0	0	0	0	15	0	0	0	0	0	0	0	0.5	0	0	5	3	2	0	0	0	2	0	8
r2018p1	0	0.5	0.5	0.2	0.2	0	0	0	0	0	0	20	0	10	0	0	0	1	0	0	0.5	1	2	0	0.2	0	0.2	0	0	0	0	0	0	15	0	0	0	0	0.5	0	5	0.2	8	0	0	0	0	0	0
r2018p2	0	1	1	2	0.5	0	0	0	2	0	0	20	0	0	0	0	0	2	0	0	1	0	1	1	0	0	2	0	0	3	0	0	0	0	0	0	0	0	2	0	0	0	5	0	0	0.5	1	0	5
r2018p3	0	1	5	0	2	0	0	1	8	0	0	6	0	0.5	0	0	0	2	0	0	2	0	0.1	0	0	0	0	0	0	0	0	0	0	3	2	0	0	0	0.5	0	0	0	10	0	0	0	0	0	0
r2018p4	0	0	2	0.5	0	0	0	0	1	0	0	0.5	0	0	0	0	0	2	0	0	5	0	0	0	0	0	0	0	0	3	0	0	0	0	0	0	0	0.2	2	0	0	0	8	0	0	0	0	0	1
r2018p5	0	0	15	20	0	0	2	0.5	8	0	10	0	0	5	0	0	0	3	0	0	2	2	2	1	0.1	0	2	0	0	6	0	0	0	0	1	0	0	0	1	0	0	0	15	0	4	0	1	0	10
r2018p6	0	1	2	2	0	0	0	0	2	0	0	2	0	0.2	0.2	0	0	0	0	0	0	2	1	3	0	0	5	0	0	0	0	0	0	5	0	0	0	0	1	0	3	0	10	0	1	0	0.5	0	5
r2018p7	0	0	3	10	0	0	0	0	0	0	0	0	0.5	0	0	0	0	4	0	0	3	0	0	1	0	0	0	0	0	0	0	0	0	0	0	0	0	0	3	0	0	0	5	0	0	0	0.3	0	10
r2018p8	0	0	5	5	0	0	0	0	0	0	0	5	0.1	0	0	0	0	0.5	0	0	0.5	0	0	0	0	0	0	0	0	0	0	0	0	1	1	0	0	0	0.5	0	0	0	5	0	0	0	0	0	0.5
r2018p9	0	0	3	4	0	0	0	0.1	2	0	0	0	0	0	0	0	0	2	0	1	4	2	0	0	0	0	0	0	0	0	0	0	0	0	8	0	0	0	1	0	0	0	25	0	0	0	0.2	0	2
r2018p10	0	0	10	10	2	0	0	0	0	0	0	0	0	0	0.5	0	0	2	0	1	1	0	0	0	0	0	0	0	0	2	0	0	0	0	0	0	0	0	0	0	0	0	4	0	0	0	1	0	15
r2018p11	0	0.5	3	3	0	0	0	0.1	3	0	0	15	0	0	0.1	0	0	2	0	0	0	1	0.5	1	0	0	1	0	0	2	0	0	0	1	0	0	0	0	1	0	0	0	5	0	4	0	0	0	2
r2018p12	0	1	8	2	0	0	0	0	1	0	0	5	0	0.5	0	0	0	0.3	0	0.3	0.5	0	0.5	0	0	0	0	0	0	1	0	0	0	0	0	0	0	0	0.5	0	0	0	5	0	0	0	0.5	0	8
r2018p13	0	0	15	10	3	0	0	2	0	0	0	0	0	0	0	0	0	2	0	2	2	0.5	0	0	0	0	0	0	0	3	0	0	0	0	10	0	0	0	0	0	0	0	15	0	0	0	0.5	0	10
r2018p14	0	0	5	2	0	0	0	0	0	4	0	30	0	0	0	0	0	2	0	0.5	4	0	0	0	0	0	0	0	0	0	0	0	0	0	15	0	0	0	0.4	0	0	0	6	0	0	0	0.2	0	8
r2018p15	0	0	3	0.5	3	0.5	0	0.1	1	3	0	15	0	0	0	0	0	0.5	0	0	1	0	0	0	0	0	0	0	0	15	0	0	0	0	0	0	0	0	1	0	0	0	10	0	0	0.2	1	0	3
r2018p16	0	0.5	0	1	0	0	0	0	2	0	0	15	0	8	0	0	0	0.5	0	0.5	0	0.3	0.5	1	0.2	0	0	0	0	3	0	0	0	2	23	0	0	0	0.1	0	10	2	15	0	2	0.1	0.5	0	3
r2018p17	0	0	5	1	0	1	0	0	3	3	10	60	0	1	0	0	0	1	0	0	0.3	2	0.5	0	0	0	5	0	0.2	0	0	0	0	0	0	0	0	0	0	0	12	2	6	0	4	0	0.5	0	2
r2018p18	0	0	4	10	0	0	0	0	0	0	0	60	0	0	0	0	0	1	0	0	3	0	0	0	0	0	0	0	0	0	0	0	0	0	3	0	0	0	2	0	0	0	3	0	0	0	0	0	3
r2018p19	0	0	4	0.5	3	0	0	0	0	0	0	10	0	0	0	0	0	0	0	0	0.5	0	0	0	0	0	0	0	0	0	0	0	0	0	2	0	0	0	0.5	0	0	0	5	0	0	0	1	0	1
r2018p20	0	0	2	0	0	0	0	0	2	0	0	40	0	2	0.2	0	0	1	0	0	0	1	0	0.5	0	0	0	0	0	0	0	0	0	0	0	0	0	0	0.5	0	8	0	5	0	1	0	0.2	0.5	2
r2018p21	0	0	0	0.2	0	0	0	0	1	0	0	15	0	1	0	0	0	0.5	0	0	0	0.5	0.5	3	0	0	0.5	0	0	0	0	0	0	10	0	0	0	0	0.1	0	15	0.5	5	0	2	0	0	2	1
r2018p22	0	0	0	5	0	0	0	0	2	0	0	10	0	0	0	0	0	2	0	0	2	0	0	0	0	0	0	0	0	8	0	0	0	0	2	0	0	0.3	0	0	0	0	5	0	0	1	1	0	25
r2018p23	0	0	3	0	2	0	0	0	3	0	0	20	0	0	0	0	0	1	0	0	0.5	0	0	0	0	0	0	0	0	0	0	0	0	0	20	0	0	0	0.3	0	0	0	10	0	0	0	0	0	15
r2018p24	0	0	2	40	4	0	0	0	0	0	0	4	0	0	0.1	0	0	0.5	0	0	0.5	0	0	0	0	0	0	0	0.1	10	0	0	0	0	0	0	0.2	0	0	0	1	0	8	0	0	0	2	0	10
r2019p1	0	0.5	5	0.5	0.5	0	0	0	2	0	0	15	0	2	0	0	0	2	0	0	0	0.5	0.5	4	0.1	0	0	0	0	0	0	0	0	20	0	0	0	0	0.5	0	2	1	8	0	0	0	0	0	0
r2019p2	0	1	5	8	3	0	0	0	1	0	0	20	0	0	0	0.2	0	1	0	0	0.5	0	2	3	0	0	1	0	0	4	0	0	0	0.1	0	0	0	0	1	0	0	0	5	0	0	0.3	0.5	0	8
r2019p3	0	0.5	10	1	0	0	0	0	8	0	0	6	0	0	0	0	0	1	0	0	2	0	0.5	0	0	0	0	0	0	0	0	0	0	5	1	0	0	0	0.5	0	0	0	10	0	0	0	0	0	3
r2019p4	0	0	1	0.1	0	0	0	0	0.5	0	0	0.5	0	0	0	0	0	0.5	0	0	0.5	0	0	0	0	0	0	0	0	0	0	0	0	0	0	0	0	0	3	0	0	0	4	0	0	0	0	0	0.5
r2019p5	0	0	20	10	0	0	0.3	0.3	5	0	8	0	0	0.1	0	0.3	0	2	0	0	2	0	1	1	0	0	8	0	0.2	5	0	0	0	0.1	2	0	0	0	0.5	0	0	0	8	0	3	0	1	0	3
r2019p6	0	0.5	3	2	0	0	0	0.3	6	0	0	0.5	0	0.3	0	0.2	0	0	0	0	0	0.5	0.1	3	0	0	1	0	0	0	0	0	0	8	0	0	0	0	0.3	0	2	0	12	0	1	0	0.2	0	1
r2019p7	0	0	10	15	0	0	0	0.1	2	0	0	0	0.2	0	0	0	0	3	0	0	0.5	0	1	1	0	0	0	0	0	0	0	0	0	0	0	0	0	0	2	0	0	0	10	0	0	0	0	0	3
r2019p8	0	0	1	1	0	0	0	0	0.1	0	0	3	0	0	0	0	0	1	0	0	0.5	0	0	0	0	0	0	0	0	0	0	0	0	0	0	0	0	0	0.2	0	0	8	5	0	0	0	0	0	0
r2019p9	0	0	8	3	0	0	0	0.5	3	0	0	0	0	0	0	0	0	2	0	0.2	2	0.5	0	0	0	0	0	0	0	0	0	0	0	0	8	0	0	0	0.5	0	0	0	25	0	0	0	0.5	0	3
r2019p10	0	0	40	10	5	0	0	3	0	0	0	0	0	0	0	0.5	0	2	0	0.2	0	0	0	0	0	0	0	0	0	3	0	0	0	0	0	0	0	0	0	0	0	0	8	0	0	0	1	0	10
r2019p11	0	0.5	2	0.5	0	0	0	0	3	0	0	15	0	0	0	0	0	0.5	0	0	0	0.2	0.3	1	0	0	1	0	0	0.2	0	0	0	0	0	0	0	0	0.1	0	1	0	10	0	3	0	1	0	2
r2019p12	0	0.5	25	10	0	0	0	0	7	0	0	0.5	0	0	0	0	0	0	0	0	0	0	0	0	0	0	0	0	0	8	0	0	0	0	0	0	0	0	0.2	0	0	0	15	0	0	0	0.5	0	10
r2019p13	0	0	20	3	5	0	0	0.2	0	0	0	0	0	0	0	0	0	3	0	2	2	0.1	0	0	0	0	0	0	0	3	0	0	0	0	15	0	0	0	0	0	0	0	8	0	0	0	2	0	15
r2019p14	0	0	20	2	0	0	0	0	0	2	0	25	0	0	0	0	0	1	0	1	1	0	0	0	0	0	0	0	0	0	0	0	0	0	10	0	0	0	0	0	0	0	10	0	0	0.2	0	0	5
r2019p15	0	0.2	3	0	8	0.2	0	0.1	0	5	0	15	0	0	0	0	0	2	0	0	0.2	0	0	0	0	0	0	0	0	8	0	0	0	0	0	0	0	0	0	0	0	0	5	0	0	0.2	2	0	3
r2019p16	0	1	0.1	0.2	0	0	0	0	5	0	0	15	0	2	0	0.1	0	1	0	0	0	0.2	0.5	0.5	0.2	0	1	0	0	2	0	0	0	2	3	0	0	0	0.1	0	7	1	15	0	0.4	0	0.2	0	2
r2019p17	0	0	7	2	0	1	0	0	2	1	15	40	0	0	0	0	0	1	0	0	0.2	2	0.2	0.5	0	0	3	0	0.1	0	0	0	0	0	0	0	0	0	0	0	10	0.5	7	0	2	0	0.2	0.2	4
r2019p18	0	0	2	5	0	0	0	0	0	0	1	50	0	0	0	0	0	2	0	0	0.5	0	0	0	0	0	0	0	0	0.5	0	0	0	0	4	0	0.1	0	0.2	0	0	0	1	0	0	0	0	0	0
r2019p19	0	0	1	1	20	0	0	0	0.5	0	0	40	0	0	0	0	0	0	0	0	1	0	0	0	0	0	0	0	0	0	0	0	0	0	0	0	0.5	0	0	0	0	0	1	0	0	0	1	0	0.5
r2019p20	0	0	1	0.3	0	0	0	0.1	5	0	1	40	0	0	0	0.1	0	0.5	0	0.3	0.3	0	0	1	0	0	0	0	0	0	0	0	0	0.5	0	0	0	0	0.1	0	5	0	5	0	0.5	0	0.2	1	1
r2019p21	0	0	0.1	0	0	0	0	0	3	0	0	20	0	1	0	0	0	0.5	0	0	0	0.1	0.1	4	0	0	0.5	0	0.1	0	0	0	0	20	0	0	0	0	0	0	15	0.5	5	0	1	0	0	0.5	1
r2019p22	0	0	0	8	0	0	0	0	2	0	0	8	0	0	0	0	0	1.5	0	0	2	0	0	0.5	0	0	0	0	0	10	0	0	0	0.3	8	0	0.2	0.1	0	0	0	0	2	0	0	0.2	2	0	15
r2019p23	0	0	10	1	5	0	0	0	4	0	0	25	0	0	0	0	0	0.3	0	0	0.3	0	0	0	0	0	0	0	0	0	0	0	0	0	20	0	0	0	0	0	0	0	15	0	0	0	0.2	0	2
r2019p24	0	0	3	15	4	0	0	0.5	1	0	0	10	0	0	0	0.1	0	1	0	0.1	1	0	0	0.1	0	0	0	0	0.1	8	0	0	0	0	0	0	0.3	0	0	0	1	0	4	0	0.3	0	2	0	5
r2020p1	0	0.3	0.5	0.5	0.2	0	0	0	0	0	0	15	0	10	0	0	0	0.5	0	0	0	0.5	0.5	8	0.2	0	0	0	0.1	0	0	0	0	25	0	0	0	0	0.5	0	3	0.5	20	0	1	0	0	0	0
r2020p2	0	0.5	1	0	0.5	0	0	0	3	0	0	25	0	0.5	0	0	0	0.3	0	0	0.5	0	1	1	0	0	0.1	0	0	3	0	0	0	2	0	0	0	0	0.5	0	0	0	15	0	0	0.1	0.5	0	3
r2020p3	0	0.5	10	0	0	0	0	1	4	0	0	5	0.2	0.1	0	0	0	0.2	0	0	0.3	0	0	0.2	0	0	0	0	0	0	0	0	0	5	0	0	0	0	1	0	0	0	15	0	0	0	0	0.1	3
r2020p4	0	0	0	0	0	0	0	0	2	0	0	0	0.5	0	0	0	0	0.2	0	0	0.5	0	0	1	0	0	0	0	0	0	0	0	0	0	0	0	0	0	2	0	0	0	2	0	0	0	0	0	2
r2020p5	0	0	7	10	0.5	0	0.5	0.2	4	0	10	0	0	7	0	0	0	0.5	0	0	0.5	1	0.5	1	0	0	2	0	0	3	0	0	0	7	2	0	0	0	0.3	0	0	2	10	0	2	0	0.5	0	5
r2020p6	0	0.5	1	2	0	0	0	0	3	0	0	0.1	0	2	0	0.1	0	0	0	0	0	0.3	0	2	0	0	2	0	0	0	0	0	0	5	0	0	0	0	0.1	0	10	0	4	0	0.3	0.1	0.3	0	2
r2020p7	0	0	2	15	0	0	0	0	1	0	0	0	0.1	0	0	0	0	2	0	0	0.2	0	0	1	0	0	0	0	0	1	0	0	0	0.2	0	0	0	0	0.3	0	0	0	10	0	0	0	0	0	6
r2020p8	0	0	2	2	0	0	0	0	0	0	0	3	0	0	0	0	0	0.2	0	0	0	0.2	0	0.1	0	0	0	0	0	0	0	0	0	0.5	0	0	0	0	1	0	0	0	10	0	0	0	0	0	0.1
r2020p9	0	0	5	2	0	0	0	0.3	2	0	1	0	0	0	0	0	0	1	0	0	1	0	0	0	0	0	0	0	0	0	0	0	0	0	8	0	0	0	0.5	0	0	0	20	0	0	0	0.5	0	2
r2020p10	0	0	20	5	8	0	0	5	0	0	0	0	0.2	0	0	0	0	0.5	0	0.1	0	0	0	0	0	0	0	0	0	10	0	0	0	0	0	0	0	0	0.1	0	0	0	15	0	0	0	1	0	20
r2020p11	0	0.1	3	3	0.2	0	0	0	10	0	0	15	0	1	0	0	0	0.1	0	0	0.1	1	1	1	0	0	3	0	0	0	0	0	0	0.5	0	0	0	0	0.2	0	0.5	0	10	0	0.5	0	0.1	0	2
r2020p12	0	1	15	1	0	0	0	0.2	7	0	0	5	0.3	1	0	0	0	0.2	0	0	0.3	0	0.2	0	0	0	0	0	0	0.5	0	0	0	0	0.3	0	0	0	0.3	0	0	0	2	0	0	0	0.3	0	2
r2020p13	0	0	20	2	1	0	0	2	1	0	0	0	0	0	0	0	0	1	0	1	0	0.5	0	0	0	0	0	0	0	0	0	0	0	0	10	0	0	0	0	0	0	0	8	0	0	0	2	0	10
r2020p14	0	0	10	1	0	0	0	0	8	2	0	15	0	0	0	0	0	1	0	0	0.5	0	0	0	0	0	0	0	0	0	0	0	0	0	8	0	0	0	0	0	0	0	10	0	0	0	0	0	3
r2020p15	0	0	8	0.1	6	0.5	0	0.3	2	8	0	20	0	0	0	0	0	0.5	0	0	0.3	0.5	0	0	0	0	0	0	0	4	0	0	0	0	0.1	0	0	0	0.2	0	0	0	10	0	0	0.3	0.5	0	1
r2020p16	0	0.3	1	0.5	0	0	0	0	4	0	0	15	0	7	0	0	0	0.2	0	0	0	0.5	0.1	3	0.1	0	0.5	0	0	0	0	0	0	4	1	0	0	0	0	0.1	10	0	15	0	1	0	0.1	0	2
r2020p17	0	0	3	1	0	0.5	0	0	4	2	12	30	0	0.5	0	0	0	0.5	0	0	0.3	1	0.2	0	0	0	5	0	0	0	0	0	0	0	0	0	0	0	0	0	10	2	6	0	2	0	0.2	0.5	2
r2020p18	0	0	1	10	0	0	0	0	0.3	0	1	30	0	0	0	0	0	1	0	0	1	0	0	0	0	0	0	0	0	0	0	0	0	0	15	0	0	0	0.3	0	0	0	10	0	0	0	0.1	0	3
r2020p19	0	0	4	0.5	4	0	0	0.5	4	0	0	30	0	0	0	0	0	0.3	0	0	0.5	0	0	0	0	0	0	0	0	0	0	0	0	0	2	0	0.5	0	0	0	0	0	5	0	0	0	0.3	0	8
r2020p20	0	0	0.2	0.5	0	0	0	0	5	0	3	35	0	0.5	0	0.1	0	0.5	0	0	0	0.3	0	1	0	0	0	0	0	0	0	0	0	0.3	0	0	0	0	0.2	0	10	0	10	0	0.5	0	0.1	2	1
r2020p21	0	0	0.2	0	0	0	0	0	1	0	0.1	15	0	3	0	0	0	0	0	0	0	0.5	0.1	5	0	0	1	0	0.1	0	0	0	0	15	0	0	0	0	0	0	20	1	5	0	1	0	0	2	2
r2020p22	0	0	1	5	0	0	0	0	3	0	0	8	0	0	0	0	0	2	0	2	0	0	0	0.5	0	0	0	0	0	5	0	0	0	0	10	0	0	0.2	0	0	0	0	5	0	0	0.2	0.5	0	10
r2020p23	0	0	5	0	1	0	0	0.1	8	0	0	30	0	0	0	0	0	0.4	0	0	0.4	0	0	0	0	0	0	0	0	1	0	0	0	0	10	0	0	0	0	0	0	0	25	0	0	0	0.2	0	5
r2020p24	0	0	2	40	10	0	0	0.2	5	0	0	10	0	0	0	0	0	2	0	0	0.3	0	0	0	0	0	0	0	0	5	0	0	0	0	0	0	0.2	0	0.2	0	1	0	5	0	1	0	0.5	0	3
r2021p1	0	0.2	3	1	1	0	0	0	2	0	0	15	0	3	0	0	0	0.3	0	0	0.1	0.5	3	8	0.2	0	0	0	0	0	0	0	0	20	0	0	0	0	0.3	0	2	2	5	0	0	0	0	0	1
r2021p2	0	0.3	4	1	0.5	0	0	0	5	0	0	20	0.2	0	0	0	0	1	0	0	1	0	3	8	0	0	0.2	0	0	0	0	0	0	4	0	0	0	0.2	0.2	0	0	0	4	0	0	0.1	0.1	0.1	5
r2021p3	0	0.5	8	0	0	0	0	2	10	0	0	5	0.1	0	0	0	0	0.2	0	0	0	0.2	0	0.1	0	0	0	0	0	0.1	0	0	0	10	0	0	0	0	0.5	0	0	0	15	0	0	0	0	0	2
r2021p4	0	0	0	0	0	0	0	0	2	0	0	0	0.3	0	0	0	0	1	0	0	1	0	0	1	0	0	0	0	0	0	0	0	0	0	0	0	0	0	1	0	0	0	3	0	0	0	0	0	3
r2021p5	0	0.1	2	2	0.5	0	0	0.3	15	0	15	0	0.3	1	0	0.1	0	0.5	0	0	0.5	1	1	1	0	0	1	0	0	1	0	0	0	1	2	0	0	0	0.2	0	0.5	0	12	0	0.1	0	0.3	0	5
r2021p6	0	0.4	2	0.5	0	0	0	0	5	0	0	0	0	2	0	0	0	0.5	0	0.1	0	0.1	0.3	4	0	0	2	0	0	0	0	0	0	8	0	0	0	0	0.2	0	6	0	4	0	0.1	0	0.5	0	3
r2021p7	0	0	5	15	0	0	0	0	3	0	0	0	0.2	0	0	0	0	0.5	0	0	2	0	0	0.4	0	0	0	0	0	5	0	0	0	0.5	0	0	0	0	0.3	0	0	0	15	0	0	0	0	0	8
r2021p8	0	0	1	2	0	0	0	0	2	0	0	2	0.2	0	0	0	0	0.4	0	0	0	0	0	0.2	0	0	0	0	0	0	0	0	0	0.5	0	0	0	0	0.3	0	0	0	15	0	0	0	0	0	3
r2021p9	0	0	5	1	0	0	0	0	0	0	0	0	0	0	0	0	0	4	0	0	1	0	0	0	0	0	0	0	0	0	0	0	0	0	7	0	0	0	0.5	0	0	0	20	0	0	0	0.2	0	4
r2021p10	0	0	25	8	2	0	0	4	0	0	0	0	0	0	0	0	0	1	0	0	0	0	0	0	0	0	0	0	0	0	0	0	0	0	0	0	0	0	0.1	0	0	0	20	0	0	0	0.3	0	15
r2021p11	0	0.1	0.5	3	0	0	0	0	10	0	0	15	0	0.5	0	0	0	1	0	0	0.1	0.2	0.3	0.5	0	0	2	0	0	0	0	0	0	0.5	0	0	0	0	0.2	0	1	0	7	0	0.1	0	0.1	0	8
r2021p12	0	0.1	7	15	0	0	0	0.3	15	0	0	8	0.4	0.1	0	0	0	0	0	0	0.2	0	0.2	0	0	0	0	0	0	4	0	0	0	0	0.2	0	0	0	0.2	0	0	0	4	0	0	0	0.3	0	3
r2021p13	0	0	15	2	4	0	0	0.1	4	0	0	0	0.5	0	0	0	0	2	0	0	0	0.5	0	0	0	0	0.5	0	0	0	0	0	0	0	15	0	0	0	0	0	0.1	0.1	15	0	0	0	0.2	0	10
r2021p14	0	0	12	2	0	0	0	0	3	0.5	0	15	0	0	0	0	0	1	0	0	0.5	0	0	0	0	0	0	0	0	0	0	0	0	0	15	0	0	0	0	0	0	0.3	15	0	0	0	0.2	0	2
r2021p15	0	0	15	0.5	6	0.5	0	0.2	5	5	0	15	0	0	0	0	0	1	0	0	0.5	1	0	0	0	0	0	0	0	5	0	0	0	0	0	0	0	0	0	0	0	0	5	0	0	0.2	1	0	2
r2021p16	0	1	1	2	0	0	0	0	3	0	0	15	0	3	0.1	0	0	0.5	0	0	0	3	0.5	2	0.4	0	2	0	0	0	0	0	0	10	0	0	0.1	0.1	0.1	0.1	20	1	5	0	0.1	0.1	0.3	0	2
r2021p17	0	0	3	0.5	0	0.5	0	0	10	3	10	20	0	5	0	0	0	1	0	0	1	3	2	0	0.1	0	4	0	0.3	1	0	0	0	0	0	0	0	0	0	0	4	4	4	0	1	0	0.2	0	15
r2021p18	0	0	3	20	0.1	0	0	0	0	0	3	20	0	0	0	0	0	4	0	0	2	0	0	0	0	0	0	0	0	0	0	0	0	0	5	0	0	0	0.1	0	0	0.1	15	0	0	0	0.1	0	1
r2021p19	0	0	10	8	2	0	0	0	4	0	0	15	0	0	0	0	0	0	0	0	2	0	0	0	0	0	0	0	0	0	0	0	0	0	3	0	1	0	0	0	0	0	10	0	0	0	0.5	0	8
r2021p20	0	0	0.5	2	0	0	0	0	5	0	1	15	0	2	0	0.1	0	0.5	0	0	0	1	0	2	0	0	0	0	0	0	0	0	0	2	0	0	0	0	0.1	0	5	0	2	0	0.1	0	0.5	1	1
r2021p21	0.2	0	0.1	0	0	0	0	0	5	0	0	8	0	0.5	0	0	0	0.1	0	0	0	1	0.1	5	0	0	2	0	0	0	0	0	0	20	0	0	0	0	0.1	0	7	0	1	0	0.2	0	0	1	2
r2021p22	0	0	2	7	0	0	0	0	10	0	1	6	0	0	0	0	0	5	0	0	4	0	0	0	0	0	0	0	0	2	0	0	0	0	20	0	0.2	0.1	0	0	0	0	7	0	0	0.2	0.1	0	7
r2021p23	0	0	5	0	2	0	0	0	15	0	0	15	0	0	0	0	0	0.5	0	0	0.2	0	0	0	0	0	0	0	0	8	0	0	0	0	5	0	0	0	0	0	0	0	25	0	0	0	0.4	0	5
r2021p24	0	0	4	45	7	0	0	0	7	0	0	5	0	0.1	0	0	0	1	0	0	0.2	0.1	0	0	0	0	0	0	0	3	0	0	0	0	0	0	0.1	0	0	0	0	0	5	0	0.1	0	0.3	0	0.2
r2022p1	0	0.5	0	1	0.2	0	0	0	1	0	0	25	0	4	0	0	0	0.3	0	0	0	0	0	15	0.5	0	0	0	0	0	0	0	0	20	0	0	0	0	0.5	0	2	2	5	0	0.3	0	0	0	0.5
r2022p2	0	0.1	0.5	0.2	0	0	0	0.1	5	0	0	25	0.3	0	0	0	0	0.2	0	0	0.1	0	4	10	0	0	0	0	0	0	0	0	0	4	0	0	0	0	0.5	0	0	0	7	0	0	0.1	0.1	0	0.5
r2022p3	0	1	12	1	0	0	0	0.5	10	0	0	10	0	0	0	0	0	0.1	0	0	0	0	0	0.5	0	0	0	0	0	0	0	0	0	7	0	0	0	0	0.5	0	0	0	10	0	0	0	0	0	0.5
r2022p4	0	0	0.3	0	0	0	0	0	7	0	0	0	0	0	0	0	0	0.1	0	0	0.3	0	0	1	0	0	0	0	0	0	0	0	0	0	0	0	0.1	0	1	0	0	0	0.5	0	0	0	0	0	1
r2022p5	0	0	15	1	0.3	0	0	0	10	0	10	0	0	1	0	0	0	0.5	0	0	0.5	2	1	1	0	0	1	0	0	3	0	0	0	2	3	0	0	0	0.5	0	0.5	1	8	0	0.5	0	0.2	0	1
r2022p6	0	0.2	3	0.5	0	0	0	0	10	0	0	1	0	0.3	0	0	0	0	0	0	0	2	0	5	0	0	1	0	0	0	0	0	0	10	0	0	0	0	0.5	0	9	0	3	0	0	0	0.1	0	0.5
r2022p7	0	0	8	15	0	0	0	0	6	0	0	0	0	0	0	0	0	1	0	0	0.2	0	0	0.5	0	0	0	0	0	6	0	0	0	4	0	0	0	0	0.5	0	0	0	10	0	0	0.2	0	0	15
r2022p8	0	0	0.3	0.5	0	0	0	0	3	0	0	0	0.2	0	0	4	0	0.1	0	0	0	0.2	0	0	0	0	0	0	0	0	0	0	0	0.2	0	0	0	0	0.3	0	0	0	10	0	0	0	0	0	0
r2022p9	0	0	2	2	0	0	0	0	4	0	0	0	0	0	0	0	0	2	0	0.5	0.2	1	0	0	0	0	0	0	0	0	0	0	0	0	6	0	0	0	0.3	0	0	0	25	0	0	0	0.1	0	4
r2022p10	0	0	8	25	0.5	0	0	2	0.5	0	0	0	0	0	0	0	0	2	0	0	0.2	0	0	0	0	0	0	0	0	0	0	0	0	0	0	0	0	0	0.2	0	0	0	20	0	0	0	0.2	0	15
r2022p11	0	0	4	0	0	0	0	0	10	0	0	15	0	0.5	0	0	0	0.3	0	0	0	4	0	6	0	0	8	0	0	0	0	0	0	2	5	0	0	0	0.1	0	1	0	10	0	0.2	0	0	0	1
r2022p12	0	0.2	7	5	0	0	0	0.1	15	0	0	10	0	0.5	0	0	0	0.1	0	0	1	0	0.5	0	0	0	0	0	0	7	0	0	0	0.5	0.1	0	0	0	2	0	0	0	15	0	0.2	0	0	0	3
r2022p13	0	0	2	0.5	0.2	0	0	0.1	4	0	0	0	0	0	0	0	0	1	0	2	0	1	0	0	0	0	0.4	0	0	0.5	0	0	0	0	15	0	0	0	0	0	0	0.4	15	0	0	0	0.2	0	10
r2022p14	0	0	8	0	0.2	0	0	0.1	4	0	0	26	0	0	0	0	0	2	0	0	0	0	0	0	0	0	0	0	0	0	0	0	0	0	12	0	0	0	0	0	0	0	20	0	0	0	0	0	7
r2022p15	0	0	7	1	3	0.5	0	0.2	8	0	0	30	0	0	0	0	0	0.5	0	0	0.5	4	0	0	0	0	0	0	0	3	0	0	0	0	0	0	0	0	0	0	0	0	10	0	0	0	0.3	0	1
r2022p16	0	0.3	0.5	2	0	0	0	0	7	0	0	20	0	3	0	0	0	0	0	0	0	4	1	2	3	0	1	0	0	0	0	0	0	4	0	0	0	0	0	0	20	0	5	0	0.2	0	0	0	2
r2022p17	0	0	2	5	0	0	0	0	7	0	4	30	0	3	0	0	0	0	0	0	1	6	1	0	0	0	8	0	0	0.3	0	0	0	0	0	0	0	0	0	0	2	2	7	0	2	0.1	0.3	0	5
r2022p18	0	0	0.5	25	0	0	0	0	0	0	7	25	0	0	0	0	0	5	0	0	0.3	0	0	0	0	0	0	0	0	0	0	0	0	0	4	0	0	0	0.2	0	2	0	10	0	0	0	0	0	2
r2022p19	0	0	5	10	0.5	0	0	0	20	0	0.5	20	0	0	0	0	0	0	0	0	2	0	0	0	0	0	0	0	0	0.5	0	0	0	0	2	0	0.3	0	0	0	0	0	25	0	0	0	0.1	0	3
r2022p20	0	0.2	0.5	0.5	0	0	0	0	8	0	0	40	0	0	0	0	0	0.3	0	0	0	2	0.1	2	0	0	0	0	0	0	0	0	0	0.5	0	0	0	0	0.2	0	10	0	5	0	0	0	0.5	3	3
r2022p21	0	0	0.5	0.2	0	0	0	0	8	0	0.2	10	0	1	0	0	0	0.2	0	0	0	4	0.3	10	0	0	2	0	0	0	0	0	0	15	0	0	0	0	0	0	5	0	3	0	1	0	0	1	5
r2022p22	0	0	2	4	0	0	0	0	4	0	2	4	0	0	0	0	0	1	0	0	1	0.2	0	0.1	0	0	1	0	0	0.2	0	0	0	0	40	0	0	0.2	0	0	0	0	2	0	0	0.2	0	0	5
r2022p23	0	0	5	0	1	0	0	0	15	0	0	30	0	0	0	0	0	1	0	0	0.2	0	0	0	0	0	0	0	0	10	0	0	0	0	20	0	0	0	0	0	0	0	15	0	0	0.1	0.1	0	2
r2022p24	0	0	0	50	1	0	0	0	8	0	0	10	0	0	0	0.2	0	2	0	0	0	0.5	0	0	0	0	0	0	0	0	0	0	0	0	0	0	0	0	0	0	5	0	0	0	0.1	0	1	0	0.1
r2023p1	0	0.3	0.1	1	0	0	0	0	5	0	0	20	0.1	1	0	0	0	0.3	0	0	0	1	0	12	0.5	0	0	0	0	0	0	0	0	5	0	0	0	0	1	0	2	3	5	0	0	0	0	0	3
r2023p2	0	1	1	3	0	0	0	0	15	0	0	20	0.5	0	0	0	0	0.5	0	0	1	0	1	8	0	0	0	0	0	0.1	0	0	0	7	0	0	0	0	1	0	0	0	8	0	0	0	0.1	0	7
r2023p3	0	0.5	5	3	0	0	0	0	1	0	0	7	0	0	0	0	0	0	0	0	0	0	0	0	0	0	0	0	0	0	0	0	0	7	0	0	0	0	0.5	0	0	0	7	0	0	0	0	0	2
r2023p4	0	0	0.5	0	0	0	0	0	4	0	0	0	0	0	0	0	0	0	0	0	0	0	0	1	0	0	0	0	0	0	0	0	0	1	0	0	0	0	0.5	0	0	0	1	0	0	0	0	0	3
r2023p5	0	0.1	5	1	0	0	0	0.2	12	0	1	0	0	1	0	0	0	0.5	0	0	0.3	5	4	0.5	0	0	0.2	0	0	3	0	0	0	5	1	0	0	0	2	0	0.5	0	10	0	0.1	0	0.1	0	7
r2023p6	0	0.2	1	2	0	0	0	0	10	0	0	1	0	2	0	0	0	0	0	0	0	1	0	5	0	0	1	0	0	0	0	0	0	5	0	0	0	0	2	0	10	0	3	0	0	0	0.1	0	5
r2023p7	0	0	2	15	0	0	0	0	7	0	0	0.1	0	0	0	0	0	0.5	0	0	0.3	0	0	0	0	0	0	0	0	5	0	0	0	1	0	0	0	0	0.2	0	0	0	10	0	0	0	0	0	10
r2023p8	0	0	0.5	0.5	0	0	0	0	2	0	0	3	1	0	0	0	0	0	0	0	0	0	0	0	0	0	0	0	0	0	0	0	0	1	0	0	0	0	0.5	0	0	0	0.5	0	0	0	0	0	0
r2023p9	0	0	3	3	0	0	0	0	10	0	0	0	0	0	0	0	0	0.5	0	0	0.5	0.2	0	0	0	0	0	0	0	0	0	0	0	0	3	0	0	0	0.1	0	0	0	25	0	0	0	1	0	4
r2023p10	0	0	15	4	2	0	0	0.2	0	0	0	0	0	0	0	0	0	2	0	0	1	0	0	0	0	0	0	0	0	0	0	0	0	0	0	0	0	0	0.2	0	0	0	25	0	0	0	0.2	0	15
r2023p11	0	0	1	4	0	0	0	0	20	0	0	15	0	0	0	0	0	0.3	0	0	0.3	3	2	4	0	0	5	0	0	0	0	0	0	0.5	0	0	0	0	0	0	1	0.3	7	0	0.5	0	0	0	0
r2023p12	0	0.1	8	8	0	0	0	0.1	10	0	0	20	0.5	0	0	0	0	0.3	0	0	0	0	0.1	0	0	0	0	0	0	5	0	0	0	0.2	0	0	0	0	0.5	0	0	0	10	0	0	0	0.2	0	8
r2023p13	0	0	10	0.5	0	0	0	0.1	0.5	0	1	2	0	0	0	0	0	2	0	0.3	0	1	0	0	0	0	0	0	0	1	0	0	0	0	12	0	0	0	0	0	0	0	15	0	0	0	0.2	0	7
r2023p14	0	0	15	4	0	0	0	0	10	0	0	15	0	0	0	0	0	0.2	0	0	0.2	0	0	0	0	0	0	0	0	0	0	0	0	0	12	0	0	0	0	0	0	0	20	0	0	0	0	0	10
r2023p15	0	0	20	0.5	4	0.5	0	0.2	5	0	0	30	0	0	0	0	0	1	0	0	0.3	0	0	0	0	0	0	0	0	1	0	0	0	0	0	0	0	0	0	0	0	0	8	0	0	0.5	0.3	0	0.5
r2023p16	0	0.5	1	4	0	0	0	0	10	0	0	30	0	0.4	0	0	0	0.1	0	0	0	2	0.5	2	0.5	0	2	0	0	0	0	0	0	4	0	0	0	0	0	0	15	0	5	0	0.1	0	0.2	0	0.2
r2023p17	0	0	1	3	0	2	0	0	5	0	5	45	0	0	0	0	0	1	0	0	0.5	5	0.5	0	0	0	1	0	0	0.3	0	0	0	0	0	0	0	0	0	0	1	1	10	0	1	0	0.1	0	5
r2023p18	0	0	0	12	0	0	0	0	0	0	7	35	0	0	0	0	0	2	0	0	0.5	0.2	0	0	0	0	0	0	0	0	0	0	0	0	0	0	0	0	0	0	3	0	10	0	0	0	0.5	0	5
r2023p19	0	0	7	4	1	0	0	0	15	0	0	30	0	0	0	0	0	2	0	0	0.5	0.3	0	0	0	0	0	0	0	1	0	0	0	0	0.1	0	0	0	0	0	0	0	5	0	0	0	0.1	0	15
r2023p20	0	0.5	3	0.5	0	0	0	0	8	0	3	35	0.5	0	0	0.1	0	0.5	0	0	0	2	0	0.2	0	0	0	0	0	0	0	0	0	2	0	0	0	0	0.5	0	15	0	5	0	0	0	0.2	0.1	2
r2023p21	0	0	5	0	0	0	0	0	10	0	0.5	15	0	0.5	0	0	0	0.2	0	0	0	4	0.5	4	0	0	1	0	0	0	0	0	0	25	0	0	0	0	0	0	2	1	0.5	0	0.5	0	0	1	3
r2023p22	0	0	0	7	0	0	0	0	3	0	0	15	0	0	0	0	0	3	0	0	1	0.5	0	0.2	0	0	1	0	0	0.2	0	0	0	0	30	0	0.3	0	0	0	0	0	5	0	0	0	0	0	7
r2023p23	0	0	10	0	3	0	0	0.1	10	0	0	25	0	0	0	0	0	2	0	0	0.3	0	0	0	0	0	0	0	0	0.2	0	0	0	0	20	0	0	0	0	0	0	0	10	0	0	0	0.5	0	5
r2023p24	0	0	4	25	2	0	0	0	5	0	0	10	0	0	0	0.5	0	0.1	0	0	0	0	0	0	0	0	0	0	0	0	0	0	0	0	0	0	0	0	1	0	0.5	0	3	0.1	0	0	1	0	0.5
[truncated: 48 more columns]

## Sheet: Design
releveID	year	yearssincestart	yearFact	MOW	FERT	REM	M*F*R	plotID	count of species within samples	ESN(Simps)	CWM(Height)
r1994p1	1994	0	y0	M1	F0	R1	M1F0R1	p1	24	11.4202	37.7089
r1994p2	1994	0	y0	M0	F0	R0	M0F0R0	p2	26	9.27152	36.036
r1994p3	1994	0	y0	M1	F1	R1	M1F1R1	p3	26	15.4559	38.1706
r1994p4	1994	0	y0	M0	F1	R0	M0F1R0	p4	23	13.4445	34.9097
r1994p5	1994	0	y0	M0	F0	R1	M0F0R1	p5	29	9.21584	37.8073
r1994p6	1994	0	y0	M1	F0	R0	M1F0R0	p6	25	6.79015	37.0776
r1994p7	1994	0	y0	M0	F1	R1	M0F1R1	p7	30	11.4932	37.7919
r1994p8	1994	0	y0	M1	F1	R0	M1F1R0	p8	30	12.9848	37.7473
r1994p9	1994	0	y0	M1	F1	R0	M1F1R0	p9	31	9.04856	36.5079
r1994p10	1994	0	y0	M0	F1	R1	M0F1R1	p10	34	8.38581	37.5307
r1994p11	1994	0	y0	M1	F0	R0	M1F0R0	p11	27	7.4308	40.228
r1994p12	1994	0	y0	M0	F0	R1	M0F0R1	p12	30	10.339	38.921
r1994p13	1994	0	y0	M0	F1	R0	M0F1R0	p13	24	6.65018	36.5204
r1994p14	1994	0	y0	M1	F1	R1	M1F1R1	p14	29	5.87	37.6029
r1994p15	1994	0	y0	M0	F0	R0	M0F0R0	p15	26	7.37456	34.8659
r1994p16	1994	0	y0	M1	F0	R1	M1F0R1	p16	21	4.40194	37.7758
r1994p17	1994	0	y0	M0	F0	R1	M0F0R1	p17	22	4.9656	36.4789
r1994p18	1994	0	y0	M1	F1	R0	M1F1R0	p18	24	6.52549	36.4475
r1994p19	1994	0	y0	M0	F1	R1	M0F1R1	p19	28	5.64753	36.8115
r1994p20	1994	0	y0	M1	F0	R0	M1F0R0	p20	29	8.14775	39.185
r1994p21	1994	0	y0	M1	F0	R1	M1F0R1	p21	19	4.4529	36.1671
r1994p22	1994	0	y0	M0	F1	R0	M0F1R0	p22	24	4.89873	39.0353
r1994p23	1994	0	y0	M1	F1	R1	M1F1R1	p23	24	4.03485	33.3878
r1994p24	1994	0	y0	M0	F0	R0	M0F0R0	p24	24	5.34331	36.9292
r1995p1	1995	1	y1	M1	F0	R1	M1F0R1	p1	31	14.8265	37.0203
r1995p2	1995	1	y1	M0	F0	R0	M0F0R0	p2	30	8.15441	36.8888
r1995p3	1995	1	y1	M1	F1	R1	M1F1R1	p3	27	6.34905	40.7859
r1995p4	1995	1	y1	M0	F1	R0	M0F1R0	p4	34	23.7193	36.4545
r1995p5	1995	1	y1	M0	F0	R1	M0F0R1	p5	33	19.3663	35.6673
r1995p6	1995	1	y1	M1	F0	R0	M1F0R0	p6	33	15.8749	34.4719
r1995p7	1995	1	y1	M0	F1	R1	M0F1R1	p7	36	22.9594	37.4211
r1995p8	1995	1	y1	M1	F1	R0	M1F1R0	p8	31	11.8945	38.5602
r1995p9	1995	1	y1	M1	F1	R0	M1F1R0	p9	30	11.543	39.7858
r1995p10	1995	1	y1	M0	F1	R1	M0F1R1	p10	33	19.9009	38.6832
r1995p11	1995	1	y1	M1	F0	R0	M1F0R0	p11	35	17.3347	38.0718
r1995p12	1995	1	y1	M0	F0	R1	M0F0R1	p12	37	22.5469	37.2675
r1995p13	1995	1	y1	M0	F1	R0	M0F1R0	p13	27	6.12128	36.3964
r1995p14	1995	1	y1	M1	F1	R1	M1F1R1	p14	34	7.89483	36.4161
r1995p15	1995	1	y1	M0	F0	R0	M0F0R0	p15	32	10.9742	34.8965
r1995p16	1995	1	y1	M1	F0	R1	M1F0R1	p16	30	16.268	34.4799
r1995p17	1995	1	y1	M0	F0	R1	M0F0R1	p17	29	12.4687	33.3683
r1995p18	1995	1	y1	M1	F1	R0	M1F1R0	p18	23	8.4122	39.0353
r1995p19	1995	1	y1	M0	F1	R1	M0F1R1	p19	30	16.7133	37.0572
r1995p20	1995	1	y1	M1	F0	R0	M1F0R0	p20	31	9.56094	37.5081
r1995p21	1995	1	y1	M1	F0	R1	M1F0R1	p21	23	9.03754	35.3844
r1995p22	1995	1	y1	M0	F1	R0	M0F1R0	p22	24	11.5032	41.2162
r1995p23	1995	1	y1	M1	F1	R1	M1F1R1	p23	23	8.01204	42.0122
r1995p24	1995	1	y1	M0	F0	R0	M0F0R0	p24	25	9.19619	38.7721
r1996p1	1996	2	y2	M1	F0	R1	M1F0R1	p1	37	20.0487	38.6729
r1996p2	1996	2	y2	M0	F0	R0	M0F0R0	p2	21	7.24932	40.3426
r1996p3	1996	2	y2	M1	F1	R1	M1F1R1	p3	24	12.6976	45.1654
r1996p4	1996	2	y2	M0	F1	R0	M0F1R0	p4	23	13.8927	42.6397
r1996p5	1996	2	y2	M0	F0	R1	M0F0R1	p5	32	19.1766	39.2373
r1996p6	1996	2	y2	M1	F0	R0	M1F0R0	p6	34	14.8531	38.2929
r1996p7	1996	2	y2	M0	F1	R1	M0F1R1	p7	26	16.6557	41.4283
r1996p8	1996	2	y2	M1	F1	R0	M1F1R0	p8	24	11.9061	39.7455
r1996p9	1996	2	y2	M1	F1	R0	M1F1R0	p9	21	5.37332	42.7047
r1996p10	1996	2	y2	M0	F1	R1	M0F1R1	p10	25	16.8013	41.2787
r1996p11	1996	2	y2	M1	F0	R0	M1F0R0	p11	31	16.2689	41.1059
r1996p12	1996	2	y2	M0	F0	R1	M0F0R1	p12	28	16.5984	42.7437
r1996p13	1996	2	y2	M0	F1	R0	M0F1R0	p13	18	7.12192	40.5714
r1996p14	1996	2	y2	M1	F1	R1	M1F1R1	p14	32	18.9214	38.3763
r1996p15	1996	2	y2	M0	F0	R0	M0F0R0	p15	28	9.20501	36.2809
r1996p16	1996	2	y2	M1	F0	R1	M1F0R1	p16	33	18.4448	37.7347
r1996p17	1996	2	y2	M0	F0	R1	M0F0R1	p17	31	13.0247	36.4818
r1996p18	1996	2	y2	M1	F1	R0	M1F1R0	p18	25	7.98139	40.0449
r1996p19	1996	2	y2	M0	F1	R1	M0F1R1	p19	26	13.202	39.9724
r1996p20	1996	2	y2	M1	F0	R0	M1F0R0	p20	32	16.5586	38.038
r1996p21	1996	2	y2	M1	F0	R1	M1F0R1	p21	29	13.1384	33.1306
r1996p22	1996	2	y2	M0	F1	R0	M0F1R0	p22	14	6.26087	39.4821
r1996p23	1996	2	y2	M1	F1	R1	M1F1R1	p23	30	11.7385	42.7507
r1996p24	1996	2	y2	M0	F0	R0	M0F0R0	p24	24	6.50923	39.6128
r1997p1	1997	3	y3	M1	F0	R1	M1F0R1	p1	37	22.7297	38.3917
r1997p2	1997	3	y3	M0	F0	R0	M0F0R0	p2	31	12.3042	39.9404
r1997p3	1997	3	y3	M1	F1	R1	M1F1R1	p3	32	12.8429	45.4048
r1997p4	1997	3	y3	M0	F1	R0	M0F1R0	p4	28	8.70283	44.1039
r1997p5	1997	3	y3	M0	F0	R1	M0F0R1	p5	33	19.2356	37.0415
r1997p6	1997	3	y3	M1	F0	R0	M1F0R0	p6	39	19.8739	36.2152
r1997p7	1997	3	y3	M0	F1	R1	M0F1R1	p7	26	14.89	43.1411
r1997p8	1997	3	y3	M1	F1	R0	M1F1R0	p8	32	14.9041	42.4675
r1997p9	1997	3	y3	M1	F1	R0	M1F1R0	p9	33	15.6611	44.29
r1997p10	1997	3	y3	M0	F1	R1	M0F1R1	p10	29	15.7202	41.9759
r1997p11	1997	3	y3	M1	F0	R0	M1F0R0	p11	35	15.1498	38.1069
r1997p12	1997	3	y3	M0	F0	R1	M0F0R1	p12	30	15.3956	40.7118
r1997p13	1997	3	y3	M0	F1	R0	M0F1R0	p13	20	8.02115	39.6167
r1997p14	1997	3	y3	M1	F1	R1	M1F1R1	p14	34	17.5251	38.5551
r1997p15	1997	3	y3	M0	F0	R0	M0F0R0	p15	30	14.6855	36.6027
r1997p16	1997	3	y3	M1	F0	R1	M1F0R1	p16	34	15.8274	38.2299
r1997p17	1997	3	y3	M0	F0	R1	M0F0R1	p17	31	11.8113	36.491
r1997p18	1997	3	y3	M1	F1	R0	M1F1R0	p18	23	9.03586	40.7764
r1997p19	1997	3	y3	M0	F1	R1	M0F1R1	p19	20	11.5104	40.7305
r1997p20	1997	3	y3	M1	F0	R0	M1F0R0	p20	33	16.7417	37.8017
r1997p21	1997	3	y3	M1	F0	R1	M1F0R1	p21	31	15.4117	34.6938
r1997p22	1997	3	y3	M0	F1	R0	M0F1R0	p22	20	9.63762	44.1717
r1997p23	1997	3	y3	M1	F1	R1	M1F1R1	p23	26	11.7339	46.0307
r1997p24	1997	3	y3	M0	F0	R0	M0F0R0	p24	31	10.3336	40.5202
r1998p1	1998	4	y4	M1	F0	R1	M1F0R1	p1	40	16.5615	38.5778
r1998p2	1998	4	y4	M0	F0	R0	M0F0R0	p2	29	3.12307	38.9368
r1998p3	1998	4	y4	M1	F1	R1	M1F1R1	p3	36	14.5036	44.3433
r1998p4	1998	4	y4	M0	F1	R0	M0F1R0	p4	27	9.73602	44.2679
r1998p5	1998	4	y4	M0	F0	R1	M0F0R1	p5	40	19.9929	37.0393
r1998p6	1998	4	y4	M1	F0	R0	M1F0R0	p6	39	18.1592	36.6314
r1998p7	1998	4	y4	M0	F1	R1	M0F1R1	p7	27	10.9981	43.4268
r1998p8	1998	4	y4	M1	F1	R0	M1F1R0	p8	30	14.37	42.6608
r1998p9	1998	4	y4	M1	F1	R0	M1F1R0	p9	38	16.8546	45.0137
r1998p10	1998	4	y4	M0	F1	R1	M0F1R1	p10	29	14.3374	43.5705
r1998p11	1998	4	y4	M1	F0	R0	M1F0R0	p11	39	18.6606	39.0432
r1998p12	1998	4	y4	M0	F0	R1	M0F0R1	p12	35	15.4063	39.5984
r1998p13	1998	4	y4	M0	F1	R0	M0F1R0	p13	23	6.26733	43.2323
r1998p14	1998	4	y4	M1	F1	R1	M1F1R1	p14	36	18.1841	41.4186
r1998p15	1998	4	y4	M0	F0	R0	M0F0R0	p15	34	7.88705	35.2475
r1998p16	1998	4	y4	M1	F0	R1	M1F0R1	p16	39	17.5197	39.1109
r1998p17	1998	4	y4	M0	F0	R1	M0F0R1	p17	39	17.4416	35.7654
r1998p18	1998	4	y4	M1	F1	R0	M1F1R0	p18	33	9.71219	42.5203
r1998p19	1998	4	y4	M0	F1	R1	M0F1R1	p19	27	16.9175	39.9302
r1998p20	1998	4	y4	M1	F0	R0	M1F0R0	p20	39	18.728	37.3291
r1998p21	1998	4	y4	M1	F0	R1	M1F0R1	p21	37	16.5188	37.1595
r1998p22	1998	4	y4	M0	F1	R0	M0F1R0	p22	16	5.34149	42.2668
r1998p23	1998	4	y4	M1	F1	R1	M1F1R1	p23	27	7.53394	47.5607
r1998p24	1998	4	y4	M0	F0	R0	M0F0R0	p24	25	4.62722	41.4595
r1999p1	1999	5	y5	M1	F0	R1	M1F0R1	p1	41	20.4105	36.5842
r1999p2	1999	5	y5	M0	F0	R0	M0F0R0	p2	29	12.697	38.2459
r1999p3	1999	5	y5	M1	F1	R1	M1F1R1	p3	36	15.705	42.5654
r1999p4	1999	5	y5	M0	F1	R0	M0F1R0	p4	21	9.56513	42.4827
r1999p5	1999	5	y5	M0	F0	R1	M0F0R1	p5	36	16.2218	35.6174
r1999p6	1999	5	y5	M1	F0	R0	M1F0R0	p6	43	16.0785	37.4286
r1999p7	1999	5	y5	M0	F1	R1	M0F1R1	p7	31	10.6589	43.5956
r1999p8	1999	5	y5	M1	F1	R0	M1F1R0	p8	40	21.5355	40.905
r1999p9	1999	5	y5	M1	F1	R0	M1F1R0	p9	40	15.5925	40.5914
r1999p10	1999	5	y5	M0	F1	R1	M0F1R1	p10	30	16.9087	41.1154
r1999p11	1999	5	y5	M1	F0	R0	M1F0R0	p11	42	24.1888	39.0376
r1999p12	1999	5	y5	M0	F0	R1	M0F0R1	p12	40	26.238	39.5556
r1999p13	1999	5	y5	M0	F1	R0	M0F1R0	p13	21	10.05	42.311
r1999p14	1999	5	y5	M1	F1	R1	M1F1R1	p14	34	15.6992	41.9816
r1999p15	1999	5	y5	M0	F0	R0	M0F0R0	p15	32	7.05777	37.2885
r1999p16	1999	5	y5	M1	F0	R1	M1F0R1	p16	42	24.4638	38.0688
r1999p17	1999	5	y5	M0	F0	R1	M0F0R1	p17	37	16.1085	35.4746
r1999p18	1999	5	y5	M1	F1	R0	M1F1R0	p18	22	6.79009	40.6983
r1999p19	1999	5	y5	M0	F1	R1	M0F1R1	p19	28	12.5966	39.5965
r1999p20	1999	5	y5	M1	F0	R0	M1F0R0	p20	39	20.703	37.0648
r1999p21	1999	5	y5	M1	F0	R1	M1F0R1	p21	36	20.1729	36.0341
r1999p22	1999	5	y5	M0	F1	R0	M0F1R0	p22	17	9.20286	44.2519
r1999p23	1999	5	y5	M1	F1	R1	M1F1R1	p23	25	9.94631	45.7948
r1999p24	1999	5	y5	M0	F0	R0	M0F0R0	p24	32	8.85724	40.3844
r2000p1	2000	6	y6	M1	F0	R1	M1F0R1	p1	42	21.391	37.3597
r2000p2	2000	6	y6	M0	F0	R0	M0F0R0	p2	29	6.80952	40.2856
r2000p3	2000	6	y6	M1	F1	R1	M1F1R1	p3	29	11.5064	42.5924
r2000p4	2000	6	y6	M0	F1	R0	M0F1R0	p4	21	8.32605	44.6024
r2000p5	2000	6	y6	M0	F0	R1	M0F0R1	p5	38	19.4227	37.0573
r2000p6	2000	6	y6	M1	F0	R0	M1F0R0	p6	43	18.5934	36.4008
r2000p7	2000	6	y6	M0	F1	R1	M0F1R1	p7	25	11.275	45.6713
r2000p8	2000	6	y6	M1	F1	R0	M1F1R0	p8	24	8.60969	44.2424
r2000p9	2000	6	y6	M1	F1	R0	M1F1R0	p9	30	9.277	43.4202
r2000p10	2000	6	y6	M0	F1	R1	M0F1R1	p10	25	12.1449	42.7039
r2000p11	2000	6	y6	M1	F0	R0	M1F0R0	p11	39	20.8605	39.7164
r2000p12	2000	6	y6	M0	F0	R1	M0F0R1	p12	32	19.2734	40.4857
r2000p13	2000	6	y6	M0	F1	R0	M0F1R0	p13	17	9.20943	43.8108
r2000p14	2000	6	y6	M1	F1	R1	M1F1R1	p14	21	6.80351	41.9331
r2000p15	2000	6	y6	M0	F0	R0	M0F0R0	p15	20	5.27349	32.8041
r2000p16	2000	6	y6	M1	F0	R1	M1F0R1	p16	38	16.1483	38.7196
r2000p17	2000	6	y6	M0	F0	R1	M0F0R1	p17	30	11.4512	38.5737
r2000p18	2000	6	y6	M1	F1	R0	M1F1R0	p18	14	3.8788	40.6977
r2000p19	2000	6	y6	M0	F1	R1	M0F1R1	p19	18	13.1808	39.2596
r2000p20	2000	6	y6	M1	F0	R0	M1F0R0	p20	35	17.4686	37.0715
r2000p21	2000	6	y6	M1	F0	R1	M1F0R1	p21	36	21.6753	36.9402
r2000p22	2000	6	y6	M0	F1	R0	M0F1R0	p22	15	11.3548	43.1376
r2000p23	2000	6	y6	M1	F1	R1	M1F1R1	p23	20	9.40444	45.515
r2000p24	2000	6	y6	M0	F0	R0	M0F0R0	p24	20	3.55948	39.8163
r2001p1	2001	7	y7	M1	F0	R1	M1F0R1	p1	43	18.3769	37.9079
r2001p2	2001	7	y7	M0	F0	R0	M0F0R0	p2	35	5.96796	40.2603
r2001p3	2001	7	y7	M1	F1	R1	M1F1R1	p3	31	10.3165	41.8202
r2001p4	2001	7	y7	M0	F1	R0	M0F1R0	p4	22	6.1739	43.0467
r2001p5	2001	7	y7	M0	F0	R1	M0F0R1	p5	37	21.6054	36.9675
r2001p6	2001	7	y7	M1	F0	R0	M1F0R0	p6	41	16.0403	36.42
r2001p7	2001	7	y7	M0	F1	R1	M0F1R1	p7	30	10.6695	39.8516
r2001p8	2001	7	y7	M1	F1	R0	M1F1R0	p8	27	7.86712	42.075
r2001p9	2001	7	y7	M1	F1	R0	M1F1R0	p9	34	11.3876	41.5858
r2001p10	2001	7	y7	M0	F1	R1	M0F1R1	p10	23	12.6138	40.6738
r2001p11	2001	7	y7	M1	F0	R0	M1F0R0	p11	42	22.0245	38.8748
r2001p12	2001	7	y7	M0	F0	R1	M0F0R1	p12	32	18.7134	41.1998
r2001p13	2001	7	y7	M0	F1	R0	M0F1R0	p13	20	6.29163	43.7715
r2001p14	2001	7	y7	M1	F1	R1	M1F1R1	p14	27	11.424	40.1006
r2001p15	2001	7	y7	M0	F0	R0	M0F0R0	p15	33	10.496	37.242
r2001p16	2001	7	y7	M1	F0	R1	M1F0R1	p16	42	20.8223	37.2081
r2001p17	2001	7	y7	M0	F0	R1	M0F0R1	p17	36	8.8955	37.2389
r2001p18	2001	7	y7	M1	F1	R0	M1F1R0	p18	18	6.81283	43.6083
r2001p19	2001	7	y7	M0	F1	R1	M0F1R1	p19	28	16.2782	38.417
r2001p20	2001	7	y7	M1	F0	R0	M1F0R0	p20	36	20.3151	36.7781
r2001p21	2001	7	y7	M1	F0	R1	M1F0R1	p21	38	18.9665	35.2398
r2001p22	2001	7	y7	M0	F1	R0	M0F1R0	p22	18	7.54329	46.5997
r2001p23	2001	7	y7	M1	F1	R1	M1F1R1	p23	29	10.8647	42.1873
r2001p24	2001	7	y7	M0	F0	R0	M0F0R0	p24	29	11.8231	39.1513
r2002p1	2002	8	y8	M1	F0	R1	M1F0R1	p1	35	12.8374	38.1824
r2002p2	2002	8	y8	M0	F0	R0	M0F0R0	p2	30	8.6294	39.8179
r2002p3	2002	8	y8	M1	F1	R1	M1F1R1	p3	23	7.08893	44.2285
r2002p4	2002	8	y8	M0	F1	R0	M0F1R0	p4	13	9.01761	49.1693
r2002p5	2002	8	y8	M0	F0	R1	M0F0R1	p5	32	16.0928	37.8005
r2002p6	2002	8	y8	M1	F0	R0	M1F0R0	p6	34	12.399	40.5316
r2002p7	2002	8	y8	M0	F1	R1	M0F1R1	p7	20	9.73955	45.2954
r2002p8	2002	8	y8	M1	F1	R0	M1F1R0	p8	21	8.95944	44.4145
r2002p9	2002	8	y8	M1	F1	R0	M1F1R0	p9	23	6.00514	46.4776
r2002p10	2002	8	y8	M0	F1	R1	M0F1R1	p10	20	9.69123	47.903
r2002p11	2002	8	y8	M1	F0	R0	M1F0R0	p11	36	17.5324	40.5106
r2002p12	2002	8	y8	M0	F0	R1	M0F0R1	p12	30	16.8661	41.7163
r2002p13	2002	8	y8	M0	F1	R0	M0F1R0	p13	17	9.65009	45.3841
r2002p14	2002	8	y8	M1	F1	R1	M1F1R1	p14	23	6.66673	43.9004
r2002p15	2002	8	y8	M0	F0	R0	M0F0R0	p15	28	8.92054	38.0255
r2002p16	2002	8	y8	M1	F0	R1	M1F0R1	p16	35	23.2753	39.2412
r2002p17	2002	8	y8	M0	F0	R1	M0F0R1	p17	32	8.91508	36.8959
r2002p18	2002	8	y8	M1	F1	R0	M1F1R0	p18	12	4.706	44.7183
r2002p19	2002	8	y8	M0	F1	R1	M0F1R1	p19	26	11.9525	39.5459
r2002p20	2002	8	y8	M1	F0	R0	M1F0R0	p20	39	19.1753	36.965
r2002p21	2002	8	y8	M1	F0	R1	M1F0R1	p21	35	19.4095	35.7426
r2002p22	2002	8	y8	M0	F1	R0	M0F1R0	p22	17	7.49709	48.5432
r2002p23	2002	8	y8	M1	F1	R1	M1F1R1	p23	21	4.70603	45.8359
r2002p24	2002	8	y8	M0	F0	R0	M0F0R0	p24	27	9.10422	40.8712
r2003p1	2003	9	y9	M1	F0	R1	M1F0R1	p1	31	14.8549	38.3635
r2003p2	2003	9	y9	M0	F0	R0	M0F0R0	p2	25	6.75019	41.3023
r2003p3	2003	9	y9	M1	F1	R1	M1F1R1	p3	23	7.6737	44.116
r2003p4	2003	9	y9	M0	F1	R0	M0F1R0	p4	16	4.86586	48.071
r2003p5	2003	9	y9	M0	F0	R1	M0F0R1	p5	36	19.0231	38.72
r2003p6	2003	9	y9	M1	F0	R0	M1F0R0	p6	39	18.2227	39.8689
r2003p7	2003	9	y9	M0	F1	R1	M0F1R1	p7	17	7.01645	46.3585
r2003p8	2003	9	y9	M1	F1	R0	M1F1R0	p8	23	8.60662	46.3809
r2003p9	2003	9	y9	M1	F1	R0	M1F1R0	p9	19	6.17885	46.9504
r2003p10	2003	9	y9	M0	F1	R1	M0F1R1	p10	17	7.17131	48.9351
r2003p11	2003	9	y9	M1	F0	R0	M1F0R0	p11	36	17.5046	41.9648
r2003p12	2003	9	y9	M0	F0	R1	M0F0R1	p12	22	11.6848	42.8071
r2003p13	2003	9	y9	M0	F1	R0	M0F1R0	p13	15	6.67095	43.0525
r2003p14	2003	9	y9	M1	F1	R1	M1F1R1	p14	19	6.3504	47.8559
r2003p15	2003	9	y9	M0	F0	R0	M0F0R0	p15	23	3.66314	39.318
r2003p16	2003	9	y9	M1	F0	R1	M1F0R1	p16	35	16.1986	42.1008
r2003p17	2003	9	y9	M0	F0	R1	M0F0R1	p17	32	9.44021	37.978
r2003p18	2003	9	y9	M1	F1	R0	M1F1R0	p18	12	4.64725	45.7096
r2003p19	2003	9	y9	M0	F1	R1	M0F1R1	p19	21	8.90119	41.1532
r2003p20	2003	9	y9	M1	F0	R0	M1F0R0	p20	36	18.6032	39.3113
r2003p21	2003	9	y9	M1	F0	R1	M1F0R1	p21	35	15.2199	37.9882
r2003p22	2003	9	y9	M0	F1	R0	M0F1R0	p22	8	3.92698	45.7002
r2003p23	2003	9	y9	M1	F1	R1	M1F1R1	p23	14	6.6503	46.1916
r2003p24	2003	9	y9	M0	F0	R0	M0F0R0	p24	18	4.74708	41.8606
r2004p1	2004	10	y10	M1	F0	R1	M1F0R1	p1	36	18.9547	38.2693
r2004p2	2004	10	y10	M0	F0	R0	M0F0R0	p2	28	4.15421	39.4812
r2004p3	2004	10	y10	M1	F1	R1	M1F1R1	p3	25	7.76072	44.3707
r2004p4	2004	10	y10	M0	F1	R0	M0F1R0	p4	17	6.07856	49.099
r2004p5	2004	10	y10	M0	F0	R1	M0F0R1	p5	32	18.0666	38.9067
r2004p6	2004	10	y10	M1	F0	R0	M1F0R0	p6	35	12.0371	37.6152
r2004p7	2004	10	y10	M0	F1	R1	M0F1R1	p7	20	6.46449	46.2199
r2004p8	2004	10	y10	M1	F1	R0	M1F1R0	p8	21	6.65609	45.7424
r2004p9	2004	10	y10	M1	F1	R0	M1F1R0	p9	20	6.13495	48.5326
r2004p10	2004	10	y10	M0	F1	R1	M0F1R1	p10	18	6.68671	47.7159
r2004p11	2004	10	y10	M1	F0	R0	M1F0R0	p11	38	12.5567	40.0358
r2004p12	2004	10	y10	M0	F0	R1	M0F0R1	p12	27	15.1482	39.5911
r2004p13	2004	10	y10	M0	F1	R0	M0F1R0	p13	15	9.53503	44.8296
r2004p14	2004	10	y10	M1	F1	R1	M1F1R1	p14	20	7.05791	49.8972
r2004p15	2004	10	y10	M0	F0	R0	M0F0R0	p15	23	5.09125	36.4245
r2004p16	2004	10	y10	M1	F0	R1	M1F0R1	p16	32	17.3763	37.9626
r2004p17	2004	10	y10	M0	F0	R1	M0F0R1	p17	34	8.00171	36.4591
r2004p18	2004	10	y10	M1	F1	R0	M1F1R0	p18	12	4.90796	45.272
r2004p19	2004	10	y10	M0	F1	R1	M0F1R1	p19	26	10.6684	36.4075
r2004p20	2004	10	y10	M1	F0	R0	M1F0R0	p20	31	17.0597	37.2811
r2004p21	2004	10	y10	M1	F0	R1	M1F0R1	p21	36	17.7125	36.4062
r2004p22	2004	10	y10	M0	F1	R0	M0F1R0	p22	15	4.89315	46.218
r2004p23	2004	10	y10	M1	F1	R1	M1F1R1	p23	17	7.39647	45.6501
r2004p24	2004	10	y10	M0	F0	R0	M0F0R0	p24	24	4.38918	41.9158
r2005p1	2005	11	y11	M1	F0	R1	M1F0R1	p1	39	17.8645	38.5721
r2005p2	2005	11	y11	M0	F0	R0	M0F0R0	p2	29	3.65987	38.6067
r2005p3	2005	11	y11	M1	F1	R1	M1F1R1	p3	27	6.4902	44.2069
r2005p4	2005	11	y11	M0	F1	R0	M0F1R0	p4	21	8.05172	46.8262
r2005p5	2005	11	y11	M0	F0	R1	M0F0R1	p5	40	20.5261	37.8555
r2005p6	2005	11	y11	M1	F0	R0	M1F0R0	p6	41	12.0103	36.9127
r2005p7	2005	11	y11	M0	F1	R1	M0F1R1	p7	15	4.24449	50.0154
r2005p8	2005	11	y11	M1	F1	R0	M1F1R0	p8	29	10.7782	44.1543
r2005p9	2005	11	y11	M1	F1	R0	M1F1R0	p9	16	5.98469	47.5223
r2005p10	2005	11	y11	M0	F1	R1	M0F1R1	p10	18	3.75698	43.471
r2005p11	2005	11	y11	M1	F0	R0	M1F0R0	p11	42	19.1987	40.4907
r2005p12	2005	11	y11	M0	F0	R1	M0F0R1	p12	23	11.4413	41.6834
r2005p13	2005	11	y11	M0	F1	R0	M0F1R0	p13	20	7.9881	42.1446
r2005p14	2005	11	y11	M1	F1	R1	M1F1R1	p14	20	9.2872	47.8545
r2005p15	2005	11	y11	M0	F0	R0	M0F0R0	p15	20	6.05965	35.9807
r2005p16	2005	11	y11	M1	F0	R1	M1F0R1	p16	35	18.4179	38.1329
r2005p17	2005	11	y11	M0	F0	R1	M0F0R1	p17	34	7.87418	38.5364
r2005p18	2005	11	y11	M1	F1	R0	M1F1R0	p18	14	6.68535	47.3801
r2005p19	2005	11	y11	M0	F1	R1	M0F1R1	p19	21	6.64971	37.3287
r2005p20	2005	11	y11	M1	F0	R0	M1F0R0	p20	33	15.4571	36.2813
r2005p21	2005	11	y11	M1	F0	R1	M1F0R1	p21	39	21.9138	37.5648
r2005p22	2005	11	y11	M0	F1	R0	M0F1R0	p22	14	3.97452	46.0177
r2005p23	2005	11	y11	M1	F1	R1	M1F1R1	p23	15	4.16822	47.0689
r2005p24	2005	11	y11	M0	F0	R0	M0F0R0	p24	23	3.72012	40.6009
r2006p1	2006	12	y12	M1	F0	R1	M1F0R1	p1	38	17.8847	37.9543
r2006p2	2006	12	y12	M0	F0	R0	M0F0R0	p2	25	4.20104	40.1956
r2006p3	2006	12	y12	M1	F1	R1	M1F1R1	p3	23	7.63948	47.4629
r2006p4	2006	12	y12	M0	F1	R0	M0F1R0	p4	18	8.95979	48.0771
r2006p5	2006	12	y12	M0	F0	R1	M0F0R1	p5	35	21.0838	38.934
r2006p6	2006	12	y12	M1	F0	R0	M1F0R0	p6	35	10.2247	40.2078
r2006p7	2006	12	y12	M0	F1	R1	M0F1R1	p7	19	2.77885	45.9898
r2006p8	2006	12	y12	M1	F1	R0	M1F1R0	p8	21	12.2894	47.2771
r2006p9	2006	12	y12	M1	F1	R0	M1F1R0	p9	17	6.17502	48.8041
r2006p10	2006	12	y12	M0	F1	R1	M0F1R1	p10	17	2.42761	45.5476
r2006p11	2006	12	y12	M1	F0	R0	M1F0R0	p11	36	18.1049	42.2139
r2006p12	2006	12	y12	M0	F0	R1	M0F0R1	p12	24	10.8219	41.0591
r2006p13	2006	12	y12	M0	F1	R0	M0F1R0	p13	17	5.01362	43.4842
r2006p14	2006	12	y12	M1	F1	R1	M1F1R1	p14	20	7.59373	49.9891
r2006p15	2006	12	y12	M0	F0	R0	M0F0R0	p15	27	7.19525	38.5737
r2006p16	2006	12	y12	M1	F0	R1	M1F0R1	p16	41	23.0969	37.6894
r2006p17	2006	12	y12	M0	F0	R1	M0F0R1	p17	39	12.3946	38.6206
r2006p18	2006	12	y12	M1	F1	R0	M1F1R0	p18	18	4.6129	42.9982
r2006p19	2006	12	y12	M0	F1	R1	M0F1R1	p19	24	10.3724	36.999
r2006p20	2006	12	y12	M1	F0	R0	M1F0R0	p20	40	15.0906	37.9307
r2006p21	2006	12	y12	M1	F0	R1	M1F0R1	p21	41	20.9972	36.84
r2006p22	2006	12	y12	M0	F1	R0	M0F1R0	p22	14	5.28696	44.056
r2006p23	2006	12	y12	M1	F1	R1	M1F1R1	p23	14	2.44909	48.4695
r2006p24	2006	12	y12	M0	F0	R0	M0F0R0	p24	20	3.66551	39.1179
r2007p1	2007	13	y13	M1	F0	R1	M1F0R1	p1	40	13.0682	36.886
r2007p2	2007	13	y13	M0	F0	R0	M0F0R0	p2	29	5.01238	38.2247
r2007p3	2007	13	y13	M1	F1	R1	M1F1R1	p3	21	6.59469	45.2682
r2007p4	2007	13	y13	M0	F1	R0	M0F1R0	p4	19	6.65652	44.1049
r2007p5	2007	13	y13	M0	F0	R1	M0F0R1	p5	37	15.5045	42.1215
r2007p6	2007	13	y13	M1	F0	R0	M1F0R0	p6	39	10.4877	38.9705
r2007p7	2007	13	y13	M0	F1	R1	M0F1R1	p7	18	2.7558	47.3202
r2007p8	2007	13	y13	M1	F1	R0	M1F1R0	p8	25	11.9836	45.1836
r2007p9	2007	13	y13	M1	F1	R0	M1F1R0	p9	19	5.56169	49.3141
r2007p10	2007	13	y13	M0	F1	R1	M0F1R1	p10	15	2.28279	47.0113
r2007p11	2007	13	y13	M1	F0	R0	M1F0R0	p11	35	15.6013	43.543
r2007p12	2007	13	y13	M0	F0	R1	M0F0R1	p12	28	9.79546	41.7912
r2007p13	2007	13	y13	M0	F1	R0	M0F1R0	p13	16	7.83732	46.8415
r2007p14	2007	13	y13	M1	F1	R1	M1F1R1	p14	18	9.4101	49.8136
r2007p15	2007	13	y13	M0	F0	R0	M0F0R0	p15	27	9.53402	39.3877
r2007p16	2007	13	y13	M1	F0	R1	M1F0R1	p16	43	21.0757	39.2859
r2007p17	2007	13	y13	M0	F0	R1	M0F0R1	p17	37	13.739	37.2322
r2007p18	2007	13	y13	M1	F1	R0	M1F1R0	p18	16	5.81708	40.6817
r2007p19	2007	13	y13	M0	F1	R1	M0F1R1	p19	20	8.15753	39.4269
r2007p20	2007	13	y13	M1	F0	R0	M1F0R0	p20	39	16.2159	36.7278
r2007p21	2007	13	y13	M1	F0	R1	M1F0R1	p21	43	14.8994	37.4609
r2007p22	2007	13	y13	M0	F1	R0	M0F1R0	p22	15	5.42843	45.785
r2007p23	2007	13	y13	M1	F1	R1	M1F1R1	p23	14	3.7716	49.6917
r2007p24	2007	13	y13	M0	F0	R0	M0F0R0	p24	21	2.50082	40.8286
r2008p1	2008	14	y14	M1	F0	R1	M1F0R1	p1	38	22.5395	36.3792
r2008p2	2008	14	y14	M0	F0	R0	M0F0R0	p2	23	4.61613	38.6073
r2008p3	2008	14	y14	M1	F1	R1	M1F1R1	p3	21	8.21146	44.3621
r2008p4	2008	14	y14	M0	F1	R0	M0F1R0	p4	22	7.58648	45.759
r2008p5	2008	14	y14	M0	F0	R1	M0F0R1	p5	33	19.8081	39.0737
r2008p6	2008	14	y14	M1	F0	R0	M1F0R0	p6	35	15.9485	38.2059
r2008p7	2008	14	y14	M0	F1	R1	M0F1R1	p7	17	5.2325	43.6361
r2008p8	2008	14	y14	M1	F1	R0	M1F1R0	p8	23	10.1761	43.4719
r2008p9	2008	14	y14	M1	F1	R0	M1F1R0	p9	19	5.43382	45.5844
r2008p10	2008	14	y14	M0	F1	R1	M0F1R1	p10	15	2.86316	46.1616
r2008p11	2008	14	y14	M1	F0	R0	M1F0R0	p11	37	16.1385	42.6027
r2008p12	2008	14	y14	M0	F0	R1	M0F0R1	p12	26	11.7873	40.0169
r2008p13	2008	14	y14	M0	F1	R0	M0F1R0	p13	18	9.67655	46.0668
r2008p14	2008	14	y14	M1	F1	R1	M1F1R1	p14	17	8.40779	47.4536
r2008p15	2008	14	y14	M0	F0	R0	M0F0R0	p15	22	6.16556	35.9164
r2008p16	2008	14	y14	M1	F0	R1	M1F0R1	p16	43	21.5426	38.1294
r2008p17	2008	14	y14	M0	F0	R1	M0F0R1	p17	31	8.94833	36.1174
r2008p18	2008	14	y14	M1	F1	R0	M1F1R0	p18	15	7.41275	43.2954
r2008p19	2008	14	y14	M0	F1	R1	M0F1R1	p19	21	9.42423	40.0866
r2008p20	2008	14	y14	M1	F0	R0	M1F0R0	p20	36	14.8947	36.8588
r2008p21	2008	14	y14	M1	F0	R1	M1F0R1	p21	38	18.9035	36.2745
r2008p22	2008	14	y14	M0	F1	R0	M0F1R0	p22	15	6.90086	45.8711
r2008p23	2008	14	y14	M1	F1	R1	M1F1R1	p23	12	2.58164	46.1733
r2008p24	2008	14	y14	M0	F0	R0	M0F0R0	p24	19	2.41113	40.7289
r2009p1	2009	15	y15	M1	F0	R1	M1F0R1	p1	46	21.1954	37.0682
r2009p2	2009	15	y15	M0	F0	R0	M0F0R0	p2	26	9.35556	37.8867
r2009p3	2009	15	y15	M1	F1	R1	M1F1R1	p3	21	7.12577	43.5135
r2009p4	2009	15	y15	M0	F1	R0	M0F1R0	p4	24	7.36213	46.1815
r2009p5	2009	15	y15	M0	F0	R1	M0F0R1	p5	37	19.9995	40.1397
r2009p6	2009	15	y15	M1	F0	R0	M1F0R0	p6	35	11.5755	39.3007
r2009p7	2009	15	y15	M0	F1	R1	M0F1R1	p7	23	6.12873	45.1818
r2009p8	2009	15	y15	M1	F1	R0	M1F1R0	p8	23	10.6657	43.8707
r2009p9	2009	15	y15	M1	F1	R0	M1F1R0	p9	19	4.84506	49.5295
r2009p10	2009	15	y15	M0	F1	R1	M0F1R1	p10	16	2.74601	49.7729
r2009p11	2009	15	y15	M1	F0	R0	M1F0R0	p11	35	16.2884	42.9499
r2009p12	2009	15	y15	M0	F0	R1	M0F0R1	p12	27	15.5835	40.4546
r2009p13	2009	15	y15	M0	F1	R0	M0F1R0	p13	19	5.48478	46.1449
r2009p14	2009	15	y15	M1	F1	R1	M1F1R1	p14	16	8.86034	45.8155
r2009p15	2009	15	y15	M0	F0	R0	M0F0R0	p15	21	8.68256	39.0422
r2009p16	2009	15	y15	M1	F0	R1	M1F0R1	p16	42	21.3413	37.7456
r2009p17	2009	15	y15	M0	F0	R1	M0F0R1	p17	32	10.3187	38.3846
r2009p18	2009	15	y15	M1	F1	R0	M1F1R0	p18	16	4.77926	42.3179
r2009p19	2009	15	y15	M0	F1	R1	M0F1R1	p19	22	10.4722	43.8029
r2009p20	2009	15	y15	M1	F0	R0	M1F0R0	p20	39	18.2539	37.9984
r2009p21	2009	15	y15	M1	F0	R1	M1F0R1	p21	37	19.9249	35.3954
r2009p22	2009	15	y15	M0	F1	R0	M0F1R0	p22	13	5.59091	48.9065
r2009p23	2009	15	y15	M1	F1	R1	M1F1R1	p23	15	4.59647	46.6438
r2009p24	2009	15	y15	M0	F0	R0	M0F0R0	p24	23	5.44056	41.8788
r2010p1	2010	16	y16	M1	F0	R1	M1F0R1	p1	37	15.2649	39.4452
r2010p2	2010	16	y16	M0	F0	R0	M0F0R0	p2	23	5.15272	39.4763
r2010p3	2010	16	y16	M1	F1	R1	M1F1R1	p3	22	9.30545	44.5488
r2010p4	2010	16	y16	M0	F1	R0	M0F1R0	p4	17	8.22024	48.8623
r2010p5	2010	16	y16	M0	F0	R1	M0F0R1	p5	39	15.2843	41.1478
r2010p6	2010	16	y16	M1	F0	R0	M1F0R0	p6	34	11.4227	41.3453
r2010p7	2010	16	y16	M0	F1	R1	M0F1R1	p7	21	7.4306	46.4977
r2010p8	2010	16	y16	M1	F1	R0	M1F1R0	p8	22	11.3408	44.6004
r2010p9	2010	16	y16	M1	F1	R0	M1F1R0	p9	21	8.25714	48.4069
r2010p10	2010	16	y16	M0	F1	R1	M0F1R1	p10	15	3.39004	51.9692
r2010p11	2010	16	y16	M1	F0	R0	M1F0R0	p11	30	11.7507	42.3881
r2010p12	2010	16	y16	M0	F0	R1	M0F0R1	p12	28	11.9184	41.8451
r2010p13	2010	16	y16	M0	F1	R0	M0F1R0	p13	20	6.60115	44.7107
r2010p14	2010	16	y16	M1	F1	R1	M1F1R1	p14	23	9.18509	46.4083
r2010p15	2010	16	y16	M0	F0	R0	M0F0R0	p15	24	5.84173	38.1568
r2010p16	2010	16	y16	M1	F0	R1	M1F0R1	p16	43	23.24	39.5054
r2010p17	2010	16	y16	M0	F0	R1	M0F0R1	p17	31	4.13193	37.3141
r2010p18	2010	16	y16	M1	F1	R0	M1F1R0	p18	20	6.51966	42.9406
r2010p19	2010	16	y16	M0	F1	R1	M0F1R1	p19	18	7.97228	38.0328
r2010p20	2010	16	y16	M1	F0	R0	M1F0R0	p20	38	19.5829	40.6709
r2010p21	2010	16	y16	M1	F0	R1	M1F0R1	p21	37	18.922	36.3533
r2010p22	2010	16	y16	M0	F1	R0	M0F1R0	p22	23	4.50524	43.2776
r2010p23	2010	16	y16	M1	F1	R1	M1F1R1	p23	16	4.21086	48.4775
r2010p24	2010	16	y16	M0	F0	R0	M0F0R0	p24	23	4.50524	43.2776
r2011p1	2011	17	y17	M1	F0	R1	M1F0R1	p1	37	14.6102	40.2097
r2011p2	2011	17	y17	M0	F0	R0	M0F0R0	p2	29	5.17047	42.2903
r2011p3	2011	17	y17	M1	F1	R1	M1F1R1	p3	22	7.1862	39.9315
r2011p4	2011	17	y17	M0	F1	R0	M0F1R0	p4	15	7.41566	44.4425
r2011p5	2011	17	y17	M0	F0	R1	M0F0R1	p5	37	17.9586	44.3444
r2011p6	2011	17	y17	M1	F0	R0	M1F0R0	p6	37	10.2805	40.984
r2011p7	2011	17	y17	M0	F1	R1	M0F1R1	p7	20	10.0159	45.9153
r2011p8	2011	17	y17	M1	F1	R0	M1F1R0	p8	24	12.0128	43.5889
r2011p9	2011	17	y17	M1	F1	R0	M1F1R0	p9	18	9.26232	50.4306
r2011p10	2011	17	y17	M0	F1	R1	M0F1R1	p10	14	3.79858	49.9248
r2011p11	2011	17	y17	M1	F0	R0	M1F0R0	p11	38	12.0719	43.1444
r2011p12	2011	17	y17	M0	F0	R1	M0F0R1	p12	27	10.4836	42.1569
r2011p13	2011	17	y17	M0	F1	R0	M0F1R0	p13	19	4.08623	46.9528
r2011p14	2011	17	y17	M1	F1	R1	M1F1R1	p14	22	7.59501	49.1098
r2011p15	2011	17	y17	M0	F0	R0	M0F0R0	p15	25	7.54476	38.2253
r2011p16	2011	17	y17	M1	F0	R1	M1F0R1	p16	46	17.2383	42.7803
r2011p17	2011	17	y17	M0	F0	R1	M0F0R1	p17	33	7.76746	41.3854
r2011p18	2011	17	y17	M1	F1	R0	M1F1R0	p18	22	5.08732	41.7362
r2011p19	2011	17	y17	M0	F1	R1	M0F1R1	p19	23	8.99809	42.0801
r2011p20	2011	17	y17	M1	F0	R0	M1F0R0	p20	39	15.2328	38.5891
r2011p21	2011	17	y17	M1	F0	R1	M1F0R1	p21	39	17.3583	35.9577
r2011p22	2011	17	y17	M0	F1	R0	M0F1R0	p22	15	6.4291	49.1287
r2011p23	2011	17	y17	M1	F1	R1	M1F1R1	p23	14	2.72955	49.1897
r2011p24	2011	17	y17	M0	F0	R0	M0F0R0	p24	22	2.77205	43.0411
r2012p1	2012	18	y18	M1	F0	R1	M1F0R1	p1	38	19.0071	39.7478
r2012p2	2012	18	y18	M0	F0	R0	M0F0R0	p2	24	6.99071	36.3933
r2012p3	2012	18	y18	M1	F1	R1	M1F1R1	p3	24	7.63872	44.3817
r2012p4	2012	18	y18	M0	F1	R0	M0F1R0	p4	17	7.40902	48.5867
r2012p5	2012	18	y18	M0	F0	R1	M0F0R1	p5	39	18.1544	44.3061
r2012p6	2012	18	y18	M1	F0	R0	M1F0R0	p6	38	10.0164	38.4112
r2012p7	2012	18	y18	M0	F1	R1	M0F1R1	p7	17	7.83678	46.1717
r2012p8	2012	18	y18	M1	F1	R0	M1F1R0	p8	23	12.5781	45.5898
r2012p9	2012	18	y18	M1	F1	R0	M1F1R0	p9	20	8.18763	49.4149
r2012p10	2012	18	y18	M0	F1	R1	M0F1R1	p10	17	4.08716	46.8225
r2012p11	2012	18	y18	M1	F0	R0	M1F0R0	p11	33	17.0206	44.2207
r2012p12	2012	18	y18	M0	F0	R1	M0F0R1	p12	22	7.57292	41.0851
r2012p13	2012	18	y18	M0	F1	R0	M0F1R0	p13	18	4.45616	45.0695
r2012p14	2012	18	y18	M1	F1	R1	M1F1R1	p14	12	5.21288	53.1184
r2012p15	2012	18	y18	M0	F0	R0	M0F0R0	p15	23	7.1034	41.005
r2012p16	2012	18	y18	M1	F0	R1	M1F0R1	p16	45	15.7993	42.2482
r2012p17	2012	18	y18	M0	F0	R1	M0F0R1	p17	34	5.81488	40.9397
r2012p18	2012	18	y18	M1	F1	R0	M1F1R0	p18	24	7.08343	42.3016
r2012p19	2012	18	y18	M0	F1	R1	M0F1R1	p19	20	5.39578	41.9519
r2012p20	2012	18	y18	M1	F0	R0	M1F0R0	p20	39	14.298	41.6268
r2012p21	2012	18	y18	M1	F0	R1	M1F0R1	p21	42	13.4626	36.496
r2012p22	2012	18	y18	M0	F1	R0	M0F1R0	p22	14	5.33263	45.1768
r2012p23	2012	18	y18	M1	F1	R1	M1F1R1	p23	13	3.15435	45.0456
r2012p24	2012	18	y18	M0	F0	R0	M0F0R0	p24	24	2.78001	42.3244
r2013p1	2013	19	y19	M1	F0	R1	M1F0R1	p1	42	18.7023	39.799
r2013p2	2013	19	y19	M0	F0	R0	M0F0R0	p2	23	7.80688	43.0196
r2013p3	2013	19	y19	M1	F1	R1	M1F1R1	p3	20	4.16556	45.3582
r2013p4	2013	19	y19	M0	F1	R0	M0F1R0	p4	15	8.5582	46.4092
r2013p5	2013	19	y19	M0	F0	R1	M0F0R1	p5	32	7.15454	43.8328
r2013p6	2013	19	y19	M1	F0	R0	M1F0R0	p6	32	14.1387	42.9103
r2013p7	2013	19	y19	M0	F1	R1	M0F1R1	p7	18	7.88025	49.5464
r2013p8	2013	19	y19	M1	F1	R0	M1F1R0	p8	18	10.3827	45.288
r2013p9	2013	19	y19	M1	F1	R0	M1F1R0	p9	20	9.47993	47.2339
r2013p10	2013	19	y19	M0	F1	R1	M0F1R1	p10	17	5.92633	48.4716
r2013p11	2013	19	y19	M1	F0	R0	M1F0R0	p11	33	19.505	42.5393
r2013p12	2013	19	y19	M0	F0	R1	M0F0R1	p12	26	13.786	44.0316
r2013p13	2013	19	y19	M0	F1	R0	M0F1R0	p13	14	3.26679	45.8396
r2013p14	2013	19	y19	M1	F1	R1	M1F1R1	p14	17	8.11731	49.0609
r2013p15	2013	19	y19	M0	F0	R0	M0F0R0	p15	27	8.08743	43.9305
r2013p16	2013	19	y19	M1	F0	R1	M1F0R1	p16	41	19.4299	41.0899
r2013p17	2013	19	y19	M0	F0	R1	M0F0R1	p17	31	8.84918	43.3698
r2013p18	2013	19	y19	M1	F1	R0	M1F1R0	p18	17	7.56099	46.0268
r2013p19	2013	19	y19	M0	F1	R1	M0F1R1	p19	22	10.0801	43.894
r2013p20	2013	19	y19	M1	F0	R0	M1F0R0	p20	38	13.4234	43.0206
r2013p21	2013	19	y19	M1	F0	R1	M1F0R1	p21	38	23.5089	37.5786
r2013p22	2013	19	y19	M0	F1	R0	M0F1R0	p22	19	6.9441	46.9434
r2013p23	2013	19	y19	M1	F1	R1	M1F1R1	p23	17	6.13747	48.6922
r2013p24	2013	19	y19	M0	F0	R0	M0F0R0	p24	20	4.23328	45.1651
r2014p1	2014	20	y20	M1	F0	R1	M1F0R1	p1	41	18.2003	39.811
r2014p2	2014	20	y20	M0	F0	R0	M0F0R0	p2	20	6.45515	43.4327
r2014p3	2014	20	y20	M1	F1	R1	M1F1R1	p3	21	9.1902	43.8851
r2014p4	2014	20	y20	M0	F1	R0	M0F1R0	p4	15	7.46848	48.7904
r2014p5	2014	20	y20	M0	F0	R1	M0F0R1	p5	36	22.1722	41.4776
r2014p6	2014	20	y20	M1	F0	R0	M1F0R0	p6	39	15.2788	39.2555
r2014p7	2014	20	y20	M0	F1	R1	M0F1R1	p7	19	8.35647	48.9618
r2014p8	2014	20	y20	M1	F1	R0	M1F1R0	p8	21	9.22184	44.7618
r2014p9	2014	20	y20	M1	F1	R0	M1F1R0	p9	23	9.5458	45.9976
r2014p10	2014	20	y20	M0	F1	R1	M0F1R1	p10	18	8.33835	48.6015
r2014p11	2014	20	y20	M1	F0	R0	M1F0R0	p11	36	12.7454	43.0606
r2014p12	2014	20	y20	M0	F0	R1	M0F0R1	p12	22	9.08164	45.6498
r2014p13	2014	20	y20	M0	F1	R0	M0F1R0	p13	16	3.87281	48.6507
r2014p14	2014	20	y20	M1	F1	R1	M1F1R1	p14	17	7.75517	50.2964
r2014p15	2014	20	y20	M0	F0	R0	M0F0R0	p15	24	7.64555	45.7264
r2014p16	2014	20	y20	M1	F0	R1	M1F0R1	p16	38	20.9485	41.8296
r2014p17	2014	20	y20	M0	F0	R1	M0F0R1	p17	26	8.47595	41.0228
r2014p18	2014	20	y20	M1	F1	R0	M1F1R0	p18	18	7.57554	48.3399
r2014p19	2014	20	y20	M0	F1	R1	M0F1R1	p19	23	8.61038	47.3751
r2014p20	2014	20	y20	M1	F0	R0	M1F0R0	p20	30	11.1098	42.0302
r2014p21	2014	20	y20	M1	F0	R1	M1F0R1	p21	41	22.8046	36.1183
r2014p22	2014	20	y20	M0	F1	R0	M0F1R0	p22	18	9.97871	44.5639
r2014p23	2014	20	y20	M1	F1	R1	M1F1R1	p23	16	9.07447	48.5115
r2014p24	2014	20	y20	M0	F0	R0	M0F0R0	p24	15	3.6556	47.2675
r2015p1	2015	21	y21	M1	F0	R1	M1F0R1	p1	39	20.3911	38.8976
r2015p2	2015	21	y21	M0	F0	R0	M0F0R0	p2	21	5.27043	42.1559
r2015p3	2015	21	y21	M1	F1	R1	M1F1R1	p3	23	10.3915	42.2004
r2015p4	2015	21	y21	M0	F1	R0	M0F1R0	p4	17	7.39821	50.2071
r2015p5	2015	21	y21	M0	F0	R1	M0F0R1	p5	39	18.1204	43.4835
r2015p6	2015	21	y21	M1	F0	R0	M1F0R0	p6	35	10.9645	38.9729
r2015p7	2015	21	y21	M0	F1	R1	M0F1R1	p7	19	7.30102	49.2312
r2015p8	2015	21	y21	M1	F1	R0	M1F1R0	p8	19	10.5028	43.3444
r2015p9	2015	21	y21	M1	F1	R0	M1F1R0	p9	23	9.38001	48.0007
r2015p10	2015	21	y21	M0	F1	R1	M0F1R1	p10	20	6.83477	47.7848
r2015p11	2015	21	y21	M1	F0	R0	M1F0R0	p11	38	13.8177	42.3571
r2015p12	2015	21	y21	M0	F0	R1	M0F0R1	p12	26	11.2194	44.1284
r2015p13	2015	21	y21	M0	F1	R0	M0F1R0	p13	19	2.83715	46.6064
r2015p14	2015	21	y21	M1	F1	R1	M1F1R1	p14	15	5.03213	47.7411
r2015p15	2015	21	y21	M0	F0	R0	M0F0R0	p15	23	4.75586	46.846
r2015p16	2015	21	y21	M1	F0	R1	M1F0R1	p16	42	15.9269	39.4103
r2015p17	2015	21	y21	M0	F0	R1	M0F0R1	p17	27	3.63625	41.4033
r2015p18	2015	21	y21	M1	F1	R0	M1F1R0	p18	18	3.94091	45.3323
r2015p19	2015	21	y21	M0	F1	R1	M0F1R1	p19	20	5.82225	41.7788
r2015p20	2015	21	y21	M1	F0	R0	M1F0R0	p20	33	10.3837	42.4115
r2015p21	2015	21	y21	M1	F0	R1	M1F0R1	p21	39	19.0482	35.9504
r2015p22	2015	21	y21	M0	F1	R0	M0F1R0	p22	19	8.76127	44.439
r2015p23	2015	21	y21	M1	F1	R1	M1F1R1	p23	18	6.55667	45.3043
r2015p24	2015	21	y21	M0	F0	R0	M0F0R0	p24	22	3.79189	45.3739
r2016p1	2016	22	y22	M1	F0	R1	M1F0R1	p1	38	16.4245	39.7367
r2016p2	2016	22	y22	M0	F0	R0	M0F0R0	p2	23	6.13934	42.019
r2016p3	2016	22	y22	M1	F1	R1	M1F1R1	p3	20	7.08809	40.8948
r2016p4	2016	22	y22	M0	F1	R0	M0F1R0	p4	21	10.1503	46.5653
r2016p5	2016	22	y22	M0	F0	R1	M0F0R1	p5	39	15.3541	44.3668
r2016p6	2016	22	y22	M1	F0	R0	M1F0R0	p6	34	7.52322	39.8891
r2016p7	2016	22	y22	M0	F1	R1	M0F1R1	p7	17	8.60874	49.8561
r2016p8	2016	22	y22	M1	F1	R0	M1F1R0	p8	22	6.99385	43.592
r2016p9	2016	22	y22	M1	F1	R0	M1F1R0	p9	24	7.26114	48.5275
r2016p10	2016	22	y22	M0	F1	R1	M0F1R1	p10	20	7.22289	45.8684
r2016p11	2016	22	y22	M1	F0	R0	M1F0R0	p11	33	9.47183	40.8855
r2016p12	2016	22	y22	M0	F0	R1	M0F0R1	p12	26	10.5962	42.3463
r2016p13	2016	22	y22	M0	F1	R0	M0F1R0	p13	17	6.51606	48.9161
r2016p14	2016	22	y22	M1	F1	R1	M1F1R1	p14	20	9.01469	48.3682
r2016p15	2016	22	y22	M0	F0	R0	M0F0R0	p15	23	9.75423	44.4322
r2016p16	2016	22	y22	M1	F0	R1	M1F0R1	p16	42	10.3542	39.9253
r2016p17	2016	22	y22	M0	F0	R1	M0F0R1	p17	26	5.99468	42.8442
r2016p18	2016	22	y22	M1	F1	R0	M1F1R0	p18	15	6.63318	47.0791
r2016p19	2016	22	y22	M0	F1	R1	M0F1R1	p19	16	3.44323	42.6062
r2016p20	2016	22	y22	M1	F0	R0	M1F0R0	p20	34	8.6568	42.0335
r2016p21	2016	22	y22	M1	F0	R1	M1F0R1	p21	36	11.5527	35.147
r2016p22	2016	22	y22	M0	F1	R0	M0F1R0	p22	20	6.37263	43.8753
r2016p23	2016	22	y22	M1	F1	R1	M1F1R1	p23	17	5.6198	47.0516
r2016p24	2016	22	y22	M0	F0	R0	M0F0R0	p24	27	6.27566	42.9379
r2017p1	2017	23	y23	M1	F0	R1	M1F0R1	p1	32	13.5017	33.8065
r2017p2	2017	23	y23	M0	F0	R0	M0F0R0	p2	26	7.10369	39.5015
r2017p3	2017	23	y23	M1	F1	R1	M1F1R1	p3	22	9.73654	39.1331
r2017p4	2017	23	y23	M0	F1	R0	M0F1R0	p4	21	11.0001	44.5598
r2017p5	2017	23	y23	M0	F0	R1	M0F0R1	p5	36	13.8337	40.9183
r2017p6	2017	23	y23	M1	F0	R0	M1F0R0	p6	32	6.8266	36.9961
r2017p7	2017	23	y23	M0	F1	R1	M0F1R1	p7	16	8.86802	45.3187
r2017p8	2017	23	y23	M1	F1	R0	M1F1R0	p8	20	6.59587	44.7137
r2017p9	2017	23	y23	M1	F1	R0	M1F1R0	p9	22	8.38955	46.8835
r2017p10	2017	23	y23	M0	F1	R1	M0F1R1	p10	20	8.30355	43.8785
r2017p11	2017	23	y23	M1	F0	R0	M1F0R0	p11	34	7.61245	40.9805
r2017p12	2017	23	y23	M0	F0	R1	M0F0R1	p12	29	15.1192	42.8888
r2017p13	2017	23	y23	M0	F1	R0	M0F1R0	p13	22	9.82449	47.3876
r2017p14	2017	23	y23	M1	F1	R1	M1F1R1	p14	19	8.14079	49.1487
r2017p15	2017	23	y23	M0	F0	R0	M0F0R0	p15	28	9.2244	40.3844
r2017p16	2017	23	y23	M1	F0	R1	M1F0R1	p16	37	13.4493	39.3762
r2017p17	2017	23	y23	M0	F0	R1	M0F0R1	p17	30	6.8549	41.7891
r2017p18	2017	23	y23	M1	F1	R0	M1F1R0	p18	17	4.60779	44.796
r2017p19	2017	23	y23	M0	F1	R1	M0F1R1	p19	17	3.32029	41.1101
r2017p20	2017	23	y23	M1	F0	R0	M1F0R0	p20	34	10.5649	39.1699
r2017p21	2017	23	y23	M1	F0	R1	M1F0R1	p21	32	12.7548	34.6942
r2017p22	2017	23	y23	M0	F1	R0	M0F1R0	p22	16	7.11627	45.5115
r2017p23	2017	23	y23	M1	F1	R1	M1F1R1	p23	20	7.85251	46.4379
r2017p24	2017	23	y23	M0	F0	R0	M0F0R0	p24	27	5.5726	42.781
r2018p1	2018	24	y24	M1	F0	R1	M1F0R1	p1	30	8.20956	33.647
r2018p2	2018	24	y24	M0	F0	R0	M0F0R0	p2	28	6.01777	37.7154
r2018p3	2018	24	y24	M1	F1	R1	M1F1R1	p3	23	6.46074	38.1238
r2018p4	2018	24	y24	M0	F1	R0	M0F1R0	p4	18	9.1862	43.3957
r2018p5	2018	24	y24	M0	F0	R1	M0F0R1	p5	32	13.9878	42.5784
r2018p6	2018	24	y24	M1	F0	R0	M1F0R0	p6	32	8.57828	36.3622
r2018p7	2018	24	y24	M0	F1	R1	M0F1R1	p7	17	10.6285	47.1386
r2018p8	2018	24	y24	M1	F1	R0	M1F1R0	p8	21	3.66402	38.5498
r2018p9	2018	24	y24	M1	F1	R0	M1F1R0	p9	26	8.60508	46.8199
r2018p10	2018	24	y24	M0	F1	R1	M0F1R1	p10	18	8.45383	42.9185
r2018p11	2018	24	y24	M1	F0	R0	M1F0R0	p11	33	7.10104	38.6606
r2018p12	2018	24	y24	M0	F0	R1	M0F0R1	p12	28	12.3051	41.1097
r2018p13	2018	24	y24	M0	F1	R0	M0F1R0	p13	22	11.396	44.0021
r2018p14	2018	24	y24	M1	F1	R1	M1F1R1	p14	23	6.13171	45.7159
r2018p15	2018	24	y24	M0	F0	R0	M0F0R0	p15	29	9.8488	40.1406
r2018p16	2018	24	y24	M1	F0	R1	M1F0R1	p16	38	10.3683	40.5394
r2018p17	2018	24	y24	M0	F0	R1	M0F0R1	p17	30	3.9812	40.5844
r2018p18	2018	24	y24	M1	F1	R0	M1F1R0	p18	17	3.77342	44.4867
r2018p19	2018	24	y24	M0	F1	R1	M0F1R1	p19	16	2.82049	45.7545
r2018p20	2018	24	y24	M1	F0	R0	M1F0R0	p20	33	5.3306	38.9161
r2018p21	2018	24	y24	M1	F0	R1	M1F0R1	p21	32	9.70867	33.0837
r2018p22	2018	24	y24	M0	F1	R0	M0F1R0	p22	23	7.32219	42.8802
r2018p23	2018	24	y24	M1	F1	R1	M1F1R1	p23	17	5.91036	47.1505
r2018p24	2018	24	y24	M0	F0	R0	M0F0R0	p24	26	5.48429	37.6575
r2019p1	2019	25	y25	M1	F0	R1	M1F0R1	p1	32	9.26095	32.4375
r2019p2	2019	25	y25	M0	F0	R0	M0F0R0	p2	33	10.4653	36.2406
r2019p3	2019	25	y25	M1	F1	R1	M1F1R1	p3	21	7.6149	38.2301
r2019p4	2019	25	y25	M0	F1	R0	M0F1R0	p4	19	8.88115	42.0465
r2019p5	2019	25	y25	M0	F0	R1	M0F0R1	p5	34	11.7761	41.8958
r2019p6	2019	25	y25	M1	F0	R0	M1F0R0	p6	34	7.77414	36.7929
r2019p7	2019	25	y25	M0	F1	R1	M0F1R1	p7	24	7.96172	42.0437
r2019p8	2019	25	y25	M1	F1	R0	M1F1R0	p8	19	3.95217	41.6764
r2019p9	2019	25	y25	M1	F1	R0	M1F1R0	p9	26	8.97123	44.1752
r2019p10	2019	25	y25	M0	F1	R1	M0F1R1	p10	20	5.45487	39.7614
r2019p11	2019	25	y25	M1	F0	R0	M1F0R0	p11	32	7.01028	37.9546
r2019p12	2019	25	y25	M0	F0	R1	M0F0R1	p12	23	8.03042	41.2593
r2019p13	2019	25	y25	M0	F1	R0	M0F1R0	p13	22	10.1996	44.1432
r2019p14	2019	25	y25	M1	F1	R1	M1F1R1	p14	22	6.93212	46.4565
r2019p15	2019	25	y25	M0	F0	R0	M0F0R0	p15	27	11.0173	38.1942
r2019p16	2019	25	y25	M1	F0	R1	M1F0R1	p16	39	10.8619	38.8937
r2019p17	2019	25	y25	M0	F0	R1	M0F0R1	p17	34	5.76235	40.9086
r2019p18	2019	25	y25	M1	F1	R0	M1F1R0	p18	18	2.86202	44.1036
r2019p19	2019	25	y25	M0	F1	R1	M0F1R1	p19	20	3.73243	38.7542
r2019p20	2019	25	y25	M1	F0	R0	M1F0R0	p20	35	4.71891	37.6459
r2019p21	2019	25	y25	M1	F0	R1	M1F0R1	p21	34	8.57667	33.3102
r2019p22	2019	25	y25	M0	F1	R0	M0F1R0	p22	30	9.35121	41.8963
r2019p23	2019	25	y25	M1	F1	R1	M1F1R1	p23	22	6.07751	42.2392
r2019p24	2019	25	y25	M0	F0	R0	M0F0R0	p24	33	6.48401	36.547
r2020p1	2020	26	y26	M1	F0	R1	M1F0R1	p1	34	7.23618	32.4853
r2020p2	2020	26	y26	M0	F0	R0	M0F0R0	p2	31	6.01592	37.2999
r2020p3	2020	26	y26	M1	F1	R1	M1F1R1	p3	26	6.5203	35.9967
r2020p4	2020	26	y26	M0	F1	R0	M0F1R0	p4	17	9.08652	44.8705
r2020p5	2020	26	y26	M0	F0	R1	M0F0R1	p5	36	15.3278	41.9553
r2020p6	2020	26	y26	M1	F0	R0	M1F0R0	p6	32	5.76668	38.4688
r2020p7	2020	26	y26	M0	F1	R1	M0F1R1	p7	25	6.8043	43.6666
r2020p8	2020	26	y26	M1	F1	R0	M1F1R0	p8	18	3.14917	37.8863
r2020p9	2020	26	y26	M1	F1	R0	M1F1R0	p9	26	7.85958	45.6213
r2020p10	2020	26	y26	M0	F1	R1	M0F1R1	p10	21	7.61984	37.3973
r2020p11	2020	26	y26	M1	F0	R0	M1F0R0	p11	35	8.91328	38.9248
r2020p12	2020	26	y26	M0	F0	R1	M0F0R1	p12	32	8.71935	39.7323
r2020p13	2020	26	y26	M0	F1	R0	M0F1R0	p13	22	8.91302	44.6082
r2020p14	2020	26	y26	M1	F1	R1	M1F1R1	p14	22	10.3775	47.4994
r2020p15	2020	26	y26	M0	F0	R0	M0F0R0	p15	31	10.2916	38.7239
r2020p16	2020	26	y26	M1	F0	R1	M1F0R1	p16	37	11.2556	37.3022
r2020p17	2020	26	y26	M0	F0	R1	M0F0R1	p17	35	7.01407	40.7091
r2020p18	2020	26	y26	M1	F1	R0	M1F1R0	p18	23	6.7967	45.8398
r2020p19	2020	26	y26	M0	F1	R1	M0F1R1	p19	27	7.3054	43.1181
r2020p20	2020	26	y26	M1	F0	R0	M1F0R0	p20	36	5.56211	39.6643
r2020p21	2020	26	y26	M1	F0	R1	M1F0R1	p21	34	10.1553	34.0362
r2020p22	2020	26	y26	M0	F1	R0	M0F1R0	p22	26	13.7196	41.0702
r2020p23	2020	26	y26	M1	F1	R1	M1F1R1	p23	23	5.52736	41.7912
r2020p24	2020	26	y26	M0	F0	R0	M0F0R0	p24	30	6.45386	37.1769
r2021p1	2021	27	y27	M1	F0	R1	M1F0R1	p1	35	10.5058	32.3702
r2021p2	2021	27	y27	M0	F0	R0	M0F0R0	p2	35	9.46538	36.4147
r2021p3	2021	27	y27	M1	F1	R1	M1F1R1	p3	23	6.86873	34.8038
r2021p4	2021	27	y27	M0	F1	R0	M0F1R0	p4	18	9.91436	46.2274
r2021p5	2021	27	y27	M0	F0	R1	M0F0R1	p5	39	9.35686	44.0208
r2021p6	2021	27	y27	M1	F0	R0	M1F0R0	p6	31	6.17745	39.3012
r2021p7	2021	27	y27	M0	F1	R1	M0F1R1	p7	25	7.71836	40.1062
r2021p8	2021	27	y27	M1	F1	R0	M1F1R0	p8	21	4.37915	40.184
r2021p9	2021	27	y27	M1	F1	R0	M1F1R0	p9	23	7.34793	49.1738
r2021p10	2021	27	y27	M0	F1	R1	M0F1R1	p10	18	5.6695	41.6137
r2021p11	2021	27	y27	M1	F0	R0	M1F0R0	p11	34	7.7964	41.0876
r2021p12	2021	27	y27	M0	F0	R1	M0F0R1	p12	33	9.63748	38.4459
r2021p13	2021	27	y27	M0	F1	R0	M0F1R0	p13	28	8.99112	44.9776
r2021p14	2021	27	y27	M1	F1	R1	M1F1R1	p14	26	7.69515	44.0977
r2021p15	2021	27	y27	M0	F0	R0	M0F0R0	p15	29	11.8418	38.8357
r2021p16	2021	27	y27	M1	F0	R1	M1F0R1	p16	42	10.0637	35.5572
r2021p17	2021	27	y27	M0	F0	R1	M0F0R1	p17	34	11.4282	42.4759
r2021p18	2021	27	y27	M1	F1	R0	M1F1R0	p18	24	8.36284	46.1871
r2021p19	2021	27	y27	M0	F1	R1	M0F1R1	p19	24	11.0102	42.832
r2021p20	2021	27	y27	M1	F0	R0	M1F0R0	p20	35	9.88038	37.6296
r2021p21	2021	27	y27	M1	F0	R1	M1F0R1	p21	33	10.9118	33.6407
r2021p22	2021	27	y27	M0	F1	R0	M0F1R0	p22	27	10.4167	45.5674
r2021p23	2021	27	y27	M1	F1	R1	M1F1R1	p23	21	6.65701	42.0057
r2021p24	2021	27	y27	M0	F0	R0	M0F0R0	p24	23	4.34824	38.6178
r2022p1	2022	28	y28	M1	F0	R1	M1F0R1	p1	29	7.49556	32.4675
r2022p2	2022	28	y28	M0	F0	R0	M0F0R0	p2	32	6.89735	36.6235
r2022p3	2022	28	y28	M1	F1	R1	M1F1R1	p3	19	7.38986	32.3102
r2022p4	2022	28	y28	M0	F1	R0	M0F1R0	p4	17	4.18702	43.7965
r2022p5	2022	28	y28	M0	F0	R1	M0F0R1	p5	36	11.7774	40.7947
r2022p6	2022	28	y28	M1	F0	R0	M1F0R0	p6	28	6.40176	37.2231
r2022p7	2022	28	y28	M0	F1	R1	M0F1R1	p7	23	9.09192	38.3608
r2022p8	2022	28	y28	M1	F1	R0	M1F1R0	p8	19	4.34177	40.1377
r2022p9	2022	28	y28	M1	F1	R0	M1F1R0	p9	24	6.39453	47.7457
r2022p10	2022	28	y28	M0	F1	R1	M0F1R1	p10	18	6.00578	42.5032
r2022p11	2022	28	y28	M1	F0	R0	M1F0R0	p11	28	12.3649	39.155
r2022p12	2022	28	y28	M0	F0	R1	M0F0R1	p12	33	11.8421	38.8834
r2022p13	2022	28	y28	M0	F1	R0	M0F1R0	p13	26	8.18521	48.0239
r2022p14	2022	28	y28	M1	F1	R1	M1F1R1	p14	21	7.2291	44.3318
r2022p15	2022	28	y28	M0	F0	R0	M0F0R0	p15	26	7.99492	39.6786
r2022p16	2022	28	y28	M1	F0	R1	M1F0R1	p16	32	10.5905	35.3323
r2022p17	2022	28	y28	M0	F0	R1	M0F0R1	p17	34	8.94798	40.2848
r2022p18	2022	28	y28	M1	F1	R0	M1F1R0	p18	20	7.23114	47.0547
r2022p19	2022	28	y28	M0	F1	R1	M0F1R1	p19	25	8.4512	42.4294
r2022p20	2022	28	y28	M1	F0	R0	M1F0R0	p20	32	6.76105	36.636
r2022p21	2022	28	y28	M1	F0	R1	M1F0R1	p21	34	14.0518	34.729
r2022p22	2022	28	y28	M0	F1	R0	M0F1R0	p22	28	4.59702	46.7915
r2022p23	2022	28	y28	M1	F1	R1	M1F1R1	p23	23	6.52435	42.5722
r2022p24	2022	28	y28	M0	F0	R0	M0F0R0	p24	22	3.59926	37.0557
r2023p1	2023	29	y29	M1	F0	R1	M1F0R1	p1	27	8.90804	34.1936
r2023p2	2023	29	y29	M0	F0	R0	M0F0R0	p2	28	11.1747	37.3836
r2023p3	2023	29	y29	M1	F1	R1	M1F1R1	p3	17	5.60223	31.5481
r2023p4	2023	29	y29	M0	F1	R0	M0F1R0	p4	14	7.35983	41.4872
r2023p5	2023	29	y29	M0	F0	R1	M0F0R1	p5	34	13.0432	40.2539
r2023p6	2023	29	y29	M1	F0	R0	M1F0R0	p6	29	9.89408	37.9132
r2023p7	2023	29	y29	M0	F1	R1	M0F1R1	p7	22	8.20582	38.7029
r2023p8	2023	29	y29	M1	F1	R0	M1F1R0	p8	18	7.25976	34.6497
r2023p9	2023	29	y29	M1	F1	R0	M1F1R0	p9	24	6.49121	46.9587
r2023p10	2023	29	y29	M0	F1	R1	M0F1R1	p10	19	6.56193	42.6654
r2023p11	2023	29	y29	M1	F0	R0	M1F0R0	p11	28	9.62895	38.9285
r2023p12	2023	29	y29	M0	F0	R1	M0F0R1	p12	28	9.38272	37.3921
r2023p13	2023	29	y29	M0	F1	R0	M0F1R0	p13	25	8.84696	46.7736
r2023p14	2023	29	y29	M1	F1	R1	M1F1R1	p14	19	8.95943	44.1635
r2023p15	2023	29	y29	M0	F0	R0	M0F0R0	p15	29	6.99199	37.0215
r2023p16	2023	29	y29	M1	F0	R1	M1F0R1	p16	33	6.89945	34.5682
r2023p17	2023	29	y29	M0	F0	R1	M0F0R1	p17	32	4.52679	40.9512
r2023p18	2023	29	y29	M1	F1	R0	M1F1R0	p18	20	6.73216	44.057
r2023p19	2023	29	y29	M0	F1	R1	M0F1R1	p19	25	7.95992	41.1266
r2023p20	2023	29	y29	M1	F0	R0	M1F0R0	p20	34	6.96836	38.597
r2023p21	2023	29	y29	M1	F0	R1	M1F0R1	p21	35	9.48324	33.9682
r2023p22	2023	29	y29	M0	F1	R0	M0F1R0	p22	23	7.5303	47.0096
r2023p23	2023	29	y29	M1	F1	R1	M1F1R1	p23	25	8.19595	41.3687
r2023p24	2023	29	y29	M0	F0	R0	M0F0R0	p24	22	5.26329	39.3946

## Sheet: Nutrients
plotID	MOW	FERT	REM	P_2022_mg/kg	TN_2022_mg/kg
p1	M1	F0	R1	0.382139	8.82028
p2	M0	F0	R0	0.157502	6.76485
p3	M1	F1	R1	0.724002	9.19355
p4	M0	F1	R0	0.728805	1.58446
p5	M0	F0	R1	0.154032	2.79175
p6	M1	F0	R0	0.762378	19.0776
p7	M0	F1	R1	0.745436	7.5276
p8	M1	F1	R0	2.89529	10.0391
p9	M1	F1	R0	0.814439	9.02662
p10	M0	F1	R1	1.50931	12.3383
p11	M1	F0	R0	0.51853	12.2663
p12	M0	F0	R1	1.57469	12.5711
p13	M0	F1	R0	0.211662	4.65451
p14	M1	F1	R1	0.516777	11.8763
p15	M0	F0	R0	0.161186	4.87809
p16	M1	F0	R1	0.173132	8.15131
p17	M0	F0	R1	0	26.1223
p18	M1	F1	R0	1.05068	9.43823
p19	M0	F1	R1	1.72605	15.295
p20	M1	F0	R0	1.32295	9.83573
p21	M1	F0	R1	0.49148	10.4982
p22	M0	F1	R0	0.890094	10.0001
p23	M1	F1	R1	1.13117	15.8446
p24	M0	F0	R0	0.517252	10.0089
